# Supplementary material for: Synthesis of aza-quaternary centers via Pictet–Spengler reactions of ketonitrones
Source: Chem Sci. 2021 Mar 16;12(17):6181–7. doi: 10.1039/d1sc00882j (PMC8098696; doi:10.1039/d1sc00882j)
Supplement: SC-012-D1SC00882J-s002 [file SC-012-D1SC00882J-s002.cif]

# Electronic Supplementary Material (ESI) for Chemical Science.
# This journal is © The Royal Society of Chemistry 2021

####################################################################### 
# 
# This file contains crystal structure data downloaded from the 
# Cambridge Structural Database (CSD) hosted by the Cambridge 
# Crystallographic Data Centre (CCDC).
# 
# Full information about CCDC data access policies and citation 
# guidelines are available at http://www.ccdc.cam.ac.uk/access/V1 
# 
# Audit and citation data items may have been added by the CCDC. 
# Please retain this information to preserve the provenance of 
# this file and to allow appropriate attribution of the data. 
# 
#######################################################################

data_mo_0877_tes
_database_code_depnum_ccdc_archive 'CCDC 2060600'
loop_
_audit_author_name
_audit_author_address
'Alexander S. Filatov'
;the University of Chicago
United States of America
;
_audit_update_record             
;
2021-02-02 deposited with the CCDC.	2021-03-12 downloaded from the CCDC.
;
_audit_creation_date             2019-12-20
_audit_creation_method           
;
Olex2 1.2
(compiled 2018.05.29 svn.r3508 for OlexSys, GUI svn.r5506)
;
_shelx_SHELXL_version_number     2018/3
_chemical_name_common            ?
_chemical_name_systematic        ?
_chemical_formula_moiety         'C25 H23 N3 O2'
_chemical_formula_sum            'C25 H23 N3 O2'
_chemical_formula_weight         397.46
_chemical_melting_point          ?
loop_
_atom_type_symbol
_atom_type_description
_atom_type_scat_dispersion_real
_atom_type_scat_dispersion_imag
_atom_type_scat_source
C C 0.0033 0.0016 'International Tables Vol C Tables 4.2.6.8 and 6.1.1.4'
H H 0.0000 0.0000 'International Tables Vol C Tables 4.2.6.8 and 6.1.1.4'
N N 0.0061 0.0033 'International Tables Vol C Tables 4.2.6.8 and 6.1.1.4'
O O 0.0106 0.0060 'International Tables Vol C Tables 4.2.6.8 and 6.1.1.4'

_shelx_space_group_comment       
;
The symmetry employed for this shelxl refinement is uniquely defined
by the following loop, which should always be used as a source of
symmetry information in preference to the above space-group names.
They are only intended as comments.
;
_space_group_crystal_system      triclinic
_space_group_IT_number           2
_space_group_name_H-M_alt        'P -1'
_space_group_name_Hall           '-P 1'
loop_
_space_group_symop_operation_xyz
'x, y, z'
'-x, -y, -z'

_cell_length_a                   7.7539(3)
_cell_length_b                   10.3038(5)
_cell_length_c                   13.4620(6)
_cell_angle_alpha                107.202(2)
_cell_angle_beta                 98.294(2)
_cell_angle_gamma                96.619(2)
_cell_volume                     1002.39(8)
_cell_formula_units_Z            2
_cell_measurement_reflns_used    9947
_cell_measurement_temperature    100(2)
_cell_measurement_theta_max      28.37
_cell_measurement_theta_min      2.69
_shelx_estimated_absorpt_T_max   0.988
_shelx_estimated_absorpt_T_min   0.966
_exptl_absorpt_coefficient_mu    0.085
_exptl_absorpt_correction_T_max  0.7457
_exptl_absorpt_correction_T_min  0.6120
_exptl_absorpt_correction_type   multi-scan
_exptl_absorpt_process_details   
;
SADABS-2016/2 (Bruker,2016/2) was used for absorption correction. 
wR2(int) was 0.1276 before and 0.0508 after correction. 
The Ratio of minimum to maximum transmission is 0.8207.
;
_exptl_absorpt_special_details   ?
_exptl_crystal_colour            colourless
_exptl_crystal_colour_primary    colourless
_exptl_crystal_density_diffrn    1.317
_exptl_crystal_density_meas      ?
_exptl_crystal_density_method    ?
_exptl_crystal_description       block
_exptl_crystal_F_000             420
_exptl_crystal_size_max          0.41
_exptl_crystal_size_mid          0.28
_exptl_crystal_size_min          0.14
_exptl_transmission_factor_max   ?
_exptl_transmission_factor_min   ?
_diffrn_reflns_av_R_equivalents  0.0383
_diffrn_reflns_av_unetI/netI     0.0309
_diffrn_reflns_Laue_measured_fraction_full 0.999
_diffrn_reflns_Laue_measured_fraction_max 0.994
_diffrn_reflns_limit_h_max       10
_diffrn_reflns_limit_h_min       -10
_diffrn_reflns_limit_k_max       13
_diffrn_reflns_limit_k_min       -13
_diffrn_reflns_limit_l_max       18
_diffrn_reflns_limit_l_min       -17
_diffrn_reflns_number            32154
_diffrn_reflns_point_group_measured_fraction_full 0.999
_diffrn_reflns_point_group_measured_fraction_max 0.994
_diffrn_reflns_theta_full        25.242
_diffrn_reflns_theta_max         28.430
_diffrn_reflns_theta_min         2.203
_diffrn_ambient_temperature      100(2)
_diffrn_detector                 'Bruker PHOTON 100'
_diffrn_detector_area_resol_mean 10.4167
_diffrn_detector_type            CMOS
_diffrn_measured_fraction_theta_full 0.999
_diffrn_measured_fraction_theta_max 0.994
_diffrn_measurement_device_type  'Bruker D8 Venture PHOTON 100 CMOS'
_diffrn_measurement_method       'omega and phi scans'
_diffrn_radiation_monochromator  mirrors
_diffrn_radiation_type           MoK\a
_diffrn_radiation_wavelength     0.71073
_diffrn_source                   'micro-focus X-ray tube'
_diffrn_source_type              'INCOATEC ImuS'
_diffrn_standards_number         0
_reflns_Friedel_coverage         0.000
_reflns_Friedel_fraction_full    .
_reflns_Friedel_fraction_max     .
_reflns_number_gt                4000
_reflns_number_total             5032
_reflns_special_details          
;
 Reflections were merged by SHELXL according to the crystal
 class for the calculation of statistics and refinement.
 
 _reflns_Friedel_fraction is defined as the number of unique
 Friedel pairs measured divided by the number that would be
 possible theoretically, ignoring centric projections and
 systematic absences.
;
_reflns_threshold_expression     'I > 2\s(I)'
_computing_cell_refinement       'SAINT V.8.35A (Bruker AXS Inc., 2013)'
_computing_data_collection       'APEX3 v.2015.9-0 (Bruker AXS Inc., 2015)'
_computing_data_reduction        'SAINT V.8.35A (Bruker AXS Inc., 2013)'
_computing_molecular_graphics    
;
OLEX2: a complete structure solution, refinement and analysis program 
Dolomanov et al., 2009

Mercury: visualization and analysis of crystal structures
Macrae, et al., 2006

O. V. Dolomanov, L. J. Bourhis, R. J. Gildea, J. A. K. Howard and H. Puschmann.
J. Appl. Cryst. (2009). 42, 339-341;

C. F. Macrae, P. R. Edgington, P. McCabe, E. Pidcock, G. P. Shields, R. Taylor,
M. Towler and J. van de Streek, J. Appl. Cryst. (2006). 39, 453-457.
;
_computing_publication_material  
;
 APEX3 v.2015.5-2 (Bruker AXS Inc., 2015)
 OLEX2 (Dolomanov et al., 2009)
;
_computing_structure_refinement  'XL-2018/3 (Sheldrick, 2015b)'
_computing_structure_solution    'XT 2018/2 (Sheldrick, 2015a)'
_refine_diff_density_max         0.355
_refine_diff_density_min         -0.207
_refine_diff_density_rms         0.046
_refine_ls_extinction_coef       .
_refine_ls_extinction_method     none
_refine_ls_goodness_of_fit_ref   1.032
_refine_ls_hydrogen_treatment    mixed
_refine_ls_matrix_type           full
_refine_ls_number_parameters     275
_refine_ls_number_reflns         5032
_refine_ls_number_restraints     0
_refine_ls_R_factor_all          0.0618
_refine_ls_R_factor_gt           0.0425
_refine_ls_restrained_S_all      1.032
_refine_ls_shift/su_max          0.000
_refine_ls_shift/su_mean         0.000
_refine_ls_structure_factor_coef Fsqd
_refine_ls_weighting_details     
'w=1/[\s^2^(Fo^2^)+(0.0475P)^2^+0.3483P] where P=(Fo^2^+2Fc^2^)/3'
_refine_ls_weighting_scheme      calc
_refine_ls_wR_factor_gt          0.0965
_refine_ls_wR_factor_ref         0.1050
_refine_special_details          ?
_olex2_refinement_description    
;
1. Fixed Uiso
 At 1.2 times of:
  All C(H) groups, All C(H,H) groups, All N(H) groups
 At 1.5 times of:
  All C(H,H,H) groups
2.a Secondary CH2 refined with riding coordinates:
 C7(H7A,H7B), C9(H9A,H9B), C10(H10A,H10B)
2.b Aromatic/amide H refined with riding coordinates:
 C1(H1), C2(H2A), C3(H3), C4(H4), C5(H5), C13(H13), C14(H14), C15(H15),
 C16(H16), C22(H22), C23(H23), C24(H24), C25(H25)
2.c Idealised Me refined as rotating group:
 C20(H20A,H20B,H20C)
;
_atom_sites_solution_hydrogens   mixed
_atom_sites_solution_primary     dual
_atom_sites_solution_secondary   difmap
loop_
_atom_site_label
_atom_site_type_symbol
_atom_site_fract_x
_atom_site_fract_y
_atom_site_fract_z
_atom_site_U_iso_or_equiv
_atom_site_adp_type
_atom_site_occupancy
_atom_site_site_symmetry_order
_atom_site_calc_flag
_atom_site_refinement_flags_posn
_atom_site_refinement_flags_adp
_atom_site_refinement_flags_occupancy
_atom_site_disorder_assembly
_atom_site_disorder_group
O1 O 0.08520(13) 0.40035(10) 0.88542(8) 0.0290(2) Uani 1 1 d . . . . .
O2 O 0.35304(11) 0.45030(8) 0.84400(6) 0.01786(19) Uani 1 1 d . . . . .
N1 N 0.28853(13) 0.34085(10) 0.74262(8) 0.0155(2) Uani 1 1 d . . . . .
N2 N 0.35664(13) 0.28096(10) 0.46986(8) 0.0158(2) Uani 1 1 d . . . . .
H2 H 0.4128(19) 0.3526(15) 0.4581(11) 0.019 Uiso 1 1 d R . . . .
N3 N 0.34098(13) 0.58296(10) 0.59404(8) 0.0169(2) Uani 1 1 d . . . . .
C1 C 0.36397(19) 0.79955(15) 0.91857(12) 0.0303(3) Uani 1 1 d . . . . .
H1 H 0.481733 0.781454 0.922610 0.036 Uiso 1 1 calc R . . . .
C2 C 0.3165(2) 0.90207(15) 0.87779(13) 0.0352(4) Uani 1 1 d . . . . .
H2A H 0.401940 0.953989 0.854362 0.042 Uiso 1 1 calc R . . . .
C3 C 0.1459(2) 0.92869(14) 0.87122(12) 0.0310(3) Uani 1 1 d . . . . .
H3 H 0.113129 0.998230 0.842652 0.037 Uiso 1 1 calc R . . . .
C4 C 0.02256(19) 0.85381(14) 0.90635(11) 0.0267(3) Uani 1 1 d . . . . .
H4 H -0.094894 0.872587 0.902531 0.032 Uiso 1 1 calc R . . . .
C5 C 0.06946(18) 0.75158(13) 0.94708(10) 0.0231(3) Uani 1 1 d . . . . .
H5 H -0.016208 0.700357 0.970836 0.028 Uiso 1 1 calc R . . . .
C6 C 0.24084(17) 0.72328(13) 0.95349(10) 0.0209(3) Uani 1 1 d . . . . .
C7 C 0.28674(18) 0.60638(13) 0.99373(10) 0.0236(3) Uani 1 1 d . . . . .
H7A H 0.415976 0.619079 1.018521 0.028 Uiso 1 1 calc R . . . .
H7B H 0.227276 0.604735 1.053774 0.028 Uiso 1 1 calc R . . . .
C8 C 0.22556(17) 0.47320(13) 0.90384(10) 0.0194(3) Uani 1 1 d . . . . .
C9 C 0.34643(17) 0.21401(12) 0.75503(10) 0.0185(3) Uani 1 1 d . . . . .
H9A H 0.309128 0.196508 0.817845 0.022 Uiso 1 1 calc R . . . .
H9B H 0.476876 0.224167 0.765072 0.022 Uiso 1 1 calc R . . . .
C10 C 0.26233(17) 0.09402(12) 0.65519(10) 0.0193(3) Uani 1 1 d . . . . .
H10A H 0.319414 0.012569 0.653980 0.023 Uiso 1 1 calc R . . . .
H10B H 0.134946 0.068988 0.654611 0.023 Uiso 1 1 calc R . . . .
C11 C 0.28557(15) 0.13640(12) 0.56033(10) 0.0160(2) Uani 1 1 d . . . . .
C12 C 0.26754(15) 0.05686(12) 0.45100(10) 0.0171(2) Uani 1 1 d . . . . .
C13 C 0.21063(16) -0.08268(12) 0.39167(10) 0.0207(3) Uani 1 1 d . . . . .
H13 H 0.175197 -0.147772 0.425260 0.025 Uiso 1 1 calc R . . . .
C14 C 0.20683(17) -0.12401(13) 0.28401(11) 0.0233(3) Uani 1 1 d . . . . .
H14 H 0.165698 -0.217894 0.243340 0.028 Uiso 1 1 calc R . . . .
C15 C 0.26253(17) -0.03006(13) 0.23356(10) 0.0236(3) Uani 1 1 d . . . . .
H15 H 0.261690 -0.061840 0.159637 0.028 Uiso 1 1 calc R . . . .
C16 C 0.31884(17) 0.10841(13) 0.28956(10) 0.0205(3) Uani 1 1 d . . . . .
H16 H 0.357249 0.172229 0.255575 0.025 Uiso 1 1 calc R . . . .
C17 C 0.31689(15) 0.15025(12) 0.39743(9) 0.0162(2) Uani 1 1 d . . . . .
C18 C 0.33837(15) 0.27010(12) 0.56762(9) 0.0145(2) Uani 1 1 d . . . . .
C19 C 0.36975(15) 0.39379(11) 0.66592(9) 0.0143(2) Uani 1 1 d . . . . .
C20 C 0.56884(16) 0.45271(12) 0.70174(10) 0.0186(3) Uani 1 1 d . . . . .
H20A H 0.586027 0.538395 0.761081 0.028 Uiso 1 1 calc GR . . . .
H20B H 0.615863 0.471527 0.642713 0.028 Uiso 1 1 calc GR . . . .
H20C H 0.631101 0.385627 0.724183 0.028 Uiso 1 1 calc GR . . . .
C21 C 0.26477(15) 0.50271(11) 0.64337(9) 0.0137(2) Uani 1 1 d . . . . .
C22 C 0.09846(16) 0.51412(12) 0.66934(9) 0.0166(2) Uani 1 1 d . . . . .
H22 H 0.046171 0.454273 0.702561 0.020 Uiso 1 1 calc R . . . .
C23 C 0.01065(16) 0.61405(12) 0.64596(10) 0.0182(3) Uani 1 1 d . . . . .
H23 H -0.101797 0.624957 0.664343 0.022 Uiso 1 1 calc R . . . .
C24 C 0.08806(16) 0.69774(12) 0.59566(10) 0.0188(3) Uani 1 1 d . . . . .
H24 H 0.030441 0.766964 0.578535 0.023 Uiso 1 1 calc R . . . .
C25 C 0.25173(17) 0.67772(12) 0.57102(10) 0.0193(3) Uani 1 1 d . . . . .
H25 H 0.304443 0.734482 0.535598 0.023 Uiso 1 1 calc R . . . .

loop_
_atom_site_aniso_label
_atom_site_aniso_U_11
_atom_site_aniso_U_22
_atom_site_aniso_U_33
_atom_site_aniso_U_23
_atom_site_aniso_U_13
_atom_site_aniso_U_12
O1 0.0322(5) 0.0283(5) 0.0250(5) 0.0047(4) 0.0133(4) -0.0009(4)
O2 0.0209(4) 0.0173(4) 0.0139(4) 0.0028(3) 0.0024(3) 0.0046(3)
N1 0.0212(5) 0.0128(5) 0.0124(5) 0.0033(4) 0.0035(4) 0.0041(4)
N2 0.0177(5) 0.0133(5) 0.0173(5) 0.0052(4) 0.0055(4) 0.0027(4)
N3 0.0175(5) 0.0152(5) 0.0198(5) 0.0070(4) 0.0056(4) 0.0040(4)
C1 0.0262(7) 0.0268(7) 0.0365(8) 0.0060(6) 0.0098(6) 0.0052(6)
C2 0.0370(8) 0.0272(7) 0.0444(9) 0.0136(7) 0.0160(7) 0.0012(6)
C3 0.0439(9) 0.0207(7) 0.0313(8) 0.0094(6) 0.0111(7) 0.0086(6)
C4 0.0298(7) 0.0266(7) 0.0248(7) 0.0072(5) 0.0070(6) 0.0099(6)
C5 0.0259(7) 0.0237(6) 0.0199(6) 0.0059(5) 0.0068(5) 0.0043(5)
C6 0.0260(7) 0.0182(6) 0.0144(6) -0.0006(5) 0.0028(5) 0.0041(5)
C7 0.0291(7) 0.0254(7) 0.0149(6) 0.0037(5) 0.0024(5) 0.0089(5)
C8 0.0262(7) 0.0203(6) 0.0155(6) 0.0085(5) 0.0060(5) 0.0085(5)
C9 0.0233(6) 0.0164(6) 0.0193(6) 0.0091(5) 0.0047(5) 0.0071(5)
C10 0.0240(6) 0.0142(6) 0.0222(6) 0.0083(5) 0.0060(5) 0.0048(5)
C11 0.0157(6) 0.0137(5) 0.0190(6) 0.0051(5) 0.0034(5) 0.0044(4)
C12 0.0140(6) 0.0166(6) 0.0206(6) 0.0050(5) 0.0023(5) 0.0057(4)
C13 0.0191(6) 0.0152(6) 0.0269(7) 0.0057(5) 0.0023(5) 0.0051(5)
C14 0.0217(6) 0.0156(6) 0.0265(7) -0.0014(5) -0.0003(5) 0.0062(5)
C15 0.0237(7) 0.0249(7) 0.0189(6) 0.0006(5) 0.0021(5) 0.0100(5)
C16 0.0214(6) 0.0218(6) 0.0193(6) 0.0060(5) 0.0049(5) 0.0076(5)
C17 0.0139(6) 0.0150(5) 0.0191(6) 0.0034(5) 0.0028(5) 0.0053(4)
C18 0.0139(5) 0.0152(5) 0.0163(6) 0.0060(4) 0.0043(4) 0.0054(4)
C19 0.0148(5) 0.0135(5) 0.0158(6) 0.0055(4) 0.0037(4) 0.0032(4)
C20 0.0152(6) 0.0171(6) 0.0231(6) 0.0064(5) 0.0025(5) 0.0025(5)
C21 0.0160(6) 0.0112(5) 0.0123(5) 0.0018(4) 0.0018(4) 0.0019(4)
C22 0.0170(6) 0.0165(6) 0.0174(6) 0.0067(5) 0.0042(5) 0.0020(5)
C23 0.0150(6) 0.0201(6) 0.0196(6) 0.0053(5) 0.0044(5) 0.0048(5)
C24 0.0204(6) 0.0157(6) 0.0219(6) 0.0073(5) 0.0030(5) 0.0065(5)
C25 0.0217(6) 0.0161(6) 0.0237(6) 0.0103(5) 0.0064(5) 0.0040(5)

_geom_special_details            
;
 All esds (except the esd in the dihedral angle between two l.s. planes)
 are estimated using the full covariance matrix.  The cell esds are taken
 into account individually in the estimation of esds in distances, angles
 and torsion angles; correlations between esds in cell parameters are only
 used when they are defined by crystal symmetry.  An approximate (isotropic)
 treatment of cell esds is used for estimating esds involving l.s. planes.
;
loop_
_geom_bond_atom_site_label_1
_geom_bond_atom_site_label_2
_geom_bond_distance
_geom_bond_site_symmetry_2
_geom_bond_publ_flag
O1 C8 1.1971(16) . ?
O2 N1 1.4654(12) . ?
O2 C8 1.3613(15) . ?
N1 C9 1.4766(15) . ?
N1 C19 1.4838(15) . ?
N2 H2 0.880(15) . ?
N2 C17 1.3785(15) . ?
N2 C18 1.3792(15) . ?
N3 C21 1.3414(15) . ?
N3 C25 1.3420(15) . ?
C1 H1 0.9500 . ?
C1 C2 1.388(2) . ?
C1 C6 1.3874(19) . ?
C2 H2A 0.9500 . ?
C2 C3 1.378(2) . ?
C3 H3 0.9500 . ?
C3 C4 1.382(2) . ?
C4 H4 0.9500 . ?
C4 C5 1.3837(19) . ?
C5 H5 0.9500 . ?
C5 C6 1.3891(19) . ?
C6 C7 1.5166(18) . ?
C7 H7A 0.9900 . ?
C7 H7B 0.9900 . ?
C7 C8 1.5081(17) . ?
C9 H9A 0.9900 . ?
C9 H9B 0.9900 . ?
C9 C10 1.5293(17) . ?
C10 H10A 0.9900 . ?
C10 H10B 0.9900 . ?
C10 C11 1.4939(17) . ?
C11 C12 1.4347(17) . ?
C11 C18 1.3614(16) . ?
C12 C13 1.4046(17) . ?
C12 C17 1.4135(17) . ?
C13 H13 0.9500 . ?
C13 C14 1.3793(19) . ?
C14 H14 0.9500 . ?
C14 C15 1.401(2) . ?
C15 H15 0.9500 . ?
C15 C16 1.3855(18) . ?
C16 H16 0.9500 . ?
C16 C17 1.3901(17) . ?
C18 C19 1.5076(16) . ?
C19 C20 1.5428(16) . ?
C19 C21 1.5347(16) . ?
C20 H20A 0.9800 . ?
C20 H20B 0.9800 . ?
C20 H20C 0.9800 . ?
C21 C22 1.3927(16) . ?
C22 H22 0.9500 . ?
C22 C23 1.3835(17) . ?
C23 H23 0.9500 . ?
C23 C24 1.3805(17) . ?
C24 H24 0.9500 . ?
C24 C25 1.3801(17) . ?
C25 H25 0.9500 . ?

loop_
_geom_angle_atom_site_label_1
_geom_angle_atom_site_label_2
_geom_angle_atom_site_label_3
_geom_angle
_geom_angle_site_symmetry_1
_geom_angle_site_symmetry_3
_geom_angle_publ_flag
C8 O2 N1 112.35(9) . . ?
O2 N1 C9 107.01(8) . . ?
O2 N1 C19 103.77(8) . . ?
C9 N1 C19 114.55(9) . . ?
C17 N2 H2 123.8(9) . . ?
C17 N2 C18 107.90(10) . . ?
C18 N2 H2 126.0(9) . . ?
C21 N3 C25 117.50(10) . . ?
C2 C1 H1 119.7 . . ?
C6 C1 H1 119.7 . . ?
C6 C1 C2 120.57(14) . . ?
C1 C2 H2A 119.9 . . ?
C3 C2 C1 120.14(14) . . ?
C3 C2 H2A 119.9 . . ?
C2 C3 H3 120.1 . . ?
C2 C3 C4 119.72(14) . . ?
C4 C3 H3 120.1 . . ?
C3 C4 H4 119.9 . . ?
C3 C4 C5 120.27(13) . . ?
C5 C4 H4 119.9 . . ?
C4 C5 H5 119.7 . . ?
C4 C5 C6 120.51(13) . . ?
C6 C5 H5 119.7 . . ?
C1 C6 C5 118.79(12) . . ?
C1 C6 C7 121.68(12) . . ?
C5 C6 C7 119.48(12) . . ?
C6 C7 H7A 110.1 . . ?
C6 C7 H7B 110.1 . . ?
H7A C7 H7B 108.4 . . ?
C8 C7 C6 108.00(10) . . ?
C8 C7 H7A 110.1 . . ?
C8 C7 H7B 110.1 . . ?
O1 C8 O2 124.81(11) . . ?
O1 C8 C7 125.84(12) . . ?
O2 C8 C7 109.32(11) . . ?
N1 C9 H9A 110.0 . . ?
N1 C9 H9B 110.0 . . ?
N1 C9 C10 108.29(10) . . ?
H9A C9 H9B 108.4 . . ?
C10 C9 H9A 110.0 . . ?
C10 C9 H9B 110.0 . . ?
C9 C10 H10A 109.9 . . ?
C9 C10 H10B 109.9 . . ?
H10A C10 H10B 108.3 . . ?
C11 C10 C9 108.87(10) . . ?
C11 C10 H10A 109.9 . . ?
C11 C10 H10B 109.9 . . ?
C12 C11 C10 131.26(11) . . ?
C18 C11 C10 122.12(11) . . ?
C18 C11 C12 106.59(11) . . ?
C13 C12 C11 134.87(12) . . ?
C13 C12 C17 118.43(11) . . ?
C17 C12 C11 106.67(10) . . ?
C12 C13 H13 120.4 . . ?
C14 C13 C12 119.16(12) . . ?
C14 C13 H13 120.4 . . ?
C13 C14 H14 119.4 . . ?
C13 C14 C15 121.19(12) . . ?
C15 C14 H14 119.4 . . ?
C14 C15 H15 119.4 . . ?
C16 C15 C14 121.17(12) . . ?
C16 C15 H15 119.4 . . ?
C15 C16 H16 121.3 . . ?
C15 C16 C17 117.37(12) . . ?
C17 C16 H16 121.3 . . ?
N2 C17 C12 108.10(10) . . ?
N2 C17 C16 129.30(11) . . ?
C16 C17 C12 122.60(11) . . ?
N2 C18 C19 122.50(10) . . ?
C11 C18 N2 110.71(10) . . ?
C11 C18 C19 126.78(11) . . ?
N1 C19 C18 103.81(9) . . ?
N1 C19 C20 114.74(10) . . ?
N1 C19 C21 107.39(9) . . ?
C18 C19 C20 110.45(9) . . ?
C18 C19 C21 109.18(9) . . ?
C21 C19 C20 110.93(9) . . ?
C19 C20 H20A 109.5 . . ?
C19 C20 H20B 109.5 . . ?
C19 C20 H20C 109.5 . . ?
H20A C20 H20B 109.5 . . ?
H20A C20 H20C 109.5 . . ?
H20B C20 H20C 109.5 . . ?
N3 C21 C19 115.69(10) . . ?
N3 C21 C22 122.28(11) . . ?
C22 C21 C19 121.99(10) . . ?
C21 C22 H22 120.5 . . ?
C23 C22 C21 118.91(11) . . ?
C23 C22 H22 120.5 . . ?
C22 C23 H23 120.3 . . ?
C24 C23 C22 119.34(11) . . ?
C24 C23 H23 120.3 . . ?
C23 C24 H24 121.0 . . ?
C25 C24 C23 117.94(11) . . ?
C25 C24 H24 121.0 . . ?
N3 C25 C24 124.00(11) . . ?
N3 C25 H25 118.0 . . ?
C24 C25 H25 118.0 . . ?

_shelx_res_file                  
;
TITL mo_0877_tes
    mo_0877_tes.res
    created by SHELXL-2018/3 at 11:40:41 on 20-Dec-2019
CELL 0.71073 7.7539 10.3038 13.462 107.202 98.294 96.619
ZERR 2 0.0003 0.0005 0.0006 0.002 0.002 0.002
LATT 1
SFAC C H N O
UNIT 50 46 6 4

L.S. 12
PLAN  10
SIZE 0.14 0.28 0.41
TEMP -173(2)
BOND $H
list 4
fmap 2 53
acta
REM <olex2.extras>
REM <HklSrc "%.\\mo_0877_Snyder_Tessa_0m.hkl">
REM </olex2.extras>

WGHT    0.047500    0.348300
FVAR       0.77162
O1    4    0.085204    0.400350    0.885420    11.00000    0.03223    0.02832 =
         0.02495    0.00468    0.01327   -0.00088
O2    4    0.353041    0.450303    0.843996    11.00000    0.02094    0.01733 =
         0.01390    0.00276    0.00240    0.00461
N1    3    0.288525    0.340850    0.742615    11.00000    0.02121    0.01278 =
         0.01238    0.00334    0.00355    0.00407
N2    3    0.356636    0.280960    0.469856    11.00000    0.01770    0.01335 =
         0.01733    0.00520    0.00547    0.00267
H2    2    0.412842    0.352550    0.458069    11.00000   -1.20000
N3    3    0.340983    0.582964    0.594037    11.00000    0.01750    0.01523 =
         0.01983    0.00704    0.00565    0.00396
C1    1    0.363965    0.799549    0.918572    11.00000    0.02620    0.02683 =
         0.03655    0.00599    0.00980    0.00517
AFIX  43
H1    2    0.481733    0.781454    0.922610    11.00000   -1.20000
AFIX   0
C2    1    0.316543    0.902069    0.877790    11.00000    0.03696    0.02715 =
         0.04442    0.01361    0.01597    0.00117
AFIX  43
H2A   2    0.401940    0.953989    0.854362    11.00000   -1.20000
AFIX   0
C3    1    0.145881    0.928691    0.871217    11.00000    0.04394    0.02070 =
         0.03125    0.00937    0.01113    0.00862
AFIX  43
H3    2    0.113129    0.998230    0.842652    11.00000   -1.20000
AFIX   0
C4    1    0.022559    0.853807    0.906352    11.00000    0.02975    0.02664 =
         0.02480    0.00717    0.00704    0.00993
AFIX  43
H4    2   -0.094894    0.872587    0.902531    11.00000   -1.20000
AFIX   0
C5    1    0.069464    0.751583    0.947077    11.00000    0.02595    0.02367 =
         0.01986    0.00589    0.00681    0.00425
AFIX  43
H5    2   -0.016208    0.700357    0.970836    11.00000   -1.20000
AFIX   0
C6    1    0.240842    0.723279    0.953489    11.00000    0.02598    0.01818 =
         0.01444   -0.00063    0.00281    0.00412
C7    1    0.286742    0.606378    0.993730    11.00000    0.02908    0.02542 =
         0.01491    0.00368    0.00240    0.00887
AFIX  23
H7A   2    0.415976    0.619079    1.018521    11.00000   -1.20000
H7B   2    0.227276    0.604735    1.053774    11.00000   -1.20000
AFIX   0
C8    1    0.225556    0.473203    0.903845    11.00000    0.02618    0.02030 =
         0.01553    0.00849    0.00600    0.00851
C9    1    0.346428    0.214013    0.755026    11.00000    0.02335    0.01644 =
         0.01930    0.00914    0.00467    0.00714
AFIX  23
H9A   2    0.309128    0.196508    0.817845    11.00000   -1.20000
H9B   2    0.476876    0.224167    0.765072    11.00000   -1.20000
AFIX   0
C10   1    0.262334    0.094018    0.655188    11.00000    0.02397    0.01418 =
         0.02224    0.00826    0.00604    0.00481
AFIX  23
H10A  2    0.319414    0.012569    0.653980    11.00000   -1.20000
H10B  2    0.134946    0.068988    0.654611    11.00000   -1.20000
AFIX   0
C11   1    0.285570    0.136402    0.560332    11.00000    0.01565    0.01374 =
         0.01901    0.00506    0.00337    0.00437
C12   1    0.267544    0.056857    0.451001    11.00000    0.01398    0.01655 =
         0.02062    0.00501    0.00228    0.00571
C13   1    0.210628   -0.082684    0.391668    11.00000    0.01905    0.01521 =
         0.02695    0.00566    0.00230    0.00507
AFIX  43
H13   2    0.175197   -0.147772    0.425260    11.00000   -1.20000
AFIX   0
C14   1    0.206833   -0.124011    0.284011    11.00000    0.02171    0.01565 =
         0.02648   -0.00141   -0.00029    0.00617
AFIX  43
H14   2    0.165698   -0.217894    0.243340    11.00000   -1.20000
AFIX   0
C15   1    0.262533   -0.030056    0.233561    11.00000    0.02366    0.02491 =
         0.01886    0.00062    0.00214    0.00999
AFIX  43
H15   2    0.261690   -0.061840    0.159637    11.00000   -1.20000
AFIX   0
C16   1    0.318836    0.108409    0.289557    11.00000    0.02138    0.02182 =
         0.01933    0.00598    0.00494    0.00764
AFIX  43
H16   2    0.357249    0.172229    0.255575    11.00000   -1.20000
AFIX   0
C17   1    0.316894    0.150255    0.397430    11.00000    0.01394    0.01501 =
         0.01908    0.00341    0.00283    0.00531
C18   1    0.338373    0.270095    0.567623    11.00000    0.01386    0.01518 =
         0.01632    0.00595    0.00428    0.00539
C19   1    0.369752    0.393788    0.665922    11.00000    0.01478    0.01351 =
         0.01575    0.00549    0.00374    0.00317
C20   1    0.568842    0.452707    0.701741    11.00000    0.01518    0.01712 =
         0.02313    0.00636    0.00254    0.00246
AFIX 137
H20A  2    0.586027    0.538395    0.761081    11.00000   -1.50000
H20B  2    0.615863    0.471527    0.642713    11.00000   -1.50000
H20C  2    0.631101    0.385627    0.724183    11.00000   -1.50000
AFIX   0
C21   1    0.264770    0.502711    0.643369    11.00000    0.01599    0.01118 =
         0.01234    0.00177    0.00184    0.00192
C22   1    0.098461    0.514122    0.669339    11.00000    0.01696    0.01653 =
         0.01742    0.00669    0.00425    0.00204
AFIX  43
H22   2    0.046171    0.454273    0.702561    11.00000   -1.20000
AFIX   0
C23   1    0.010651    0.614045    0.645961    11.00000    0.01503    0.02010 =
         0.01964    0.00529    0.00442    0.00477
AFIX  43
H23   2   -0.101797    0.624957    0.664343    11.00000   -1.20000
AFIX   0
C24   1    0.088057    0.697739    0.595658    11.00000    0.02041    0.01569 =
         0.02190    0.00734    0.00300    0.00652
AFIX  43
H24   2    0.030441    0.766964    0.578535    11.00000   -1.20000
AFIX   0
C25   1    0.251734    0.677721    0.571017    11.00000    0.02173    0.01606 =
         0.02366    0.01027    0.00642    0.00401
AFIX  43
H25   2    0.304443    0.734482    0.535598    11.00000   -1.20000
AFIX   0
HKLF 4


REM  mo_0877_tes
REM wR2 = 0.1050, GooF = S = 1.032, Restrained GooF = 1.032 for all data
REM R1 = 0.0425 for 4000 Fo > 4sig(Fo) and 0.0618 for all 5032 data
REM 275 parameters refined using 0 restraints

END

WGHT      0.0473      0.3518

REM Highest difference peak  0.355,  deepest hole -0.207,  1-sigma level  0.046
Q1    1   0.3168  0.4475  0.6543  11.00000  0.05    0.36
Q2    1   0.2577  0.6577  0.9688  11.00000  0.05    0.33
Q3    1   0.4613  0.4184  0.6850  11.00000  0.05    0.31
Q4    1   0.3505  0.2771  0.5240  11.00000  0.05    0.30
Q5    1   0.3580  0.3347  0.6170  11.00000  0.05    0.29
Q6    1   0.2931  0.0973  0.4227  11.00000  0.05    0.29
Q7    1   0.3159  0.2816  0.7507  11.00000  0.05    0.28
Q8    1   0.2414  0.0936  0.5041  11.00000  0.05    0.28
Q9    1   0.1833  0.5060  0.6552  11.00000  0.05    0.28
Q10   1   0.2757  0.1072  0.6024  11.00000  0.05    0.28
;
_shelx_res_checksum              3192
_shelx_hkl_file                  
;
  -1   0   0   77.29    2.30
   1   0   0   79.09    2.40
   1   0   0   80.89    2.20
   1   0   0   78.09    2.70
   1   0   0   79.19    2.30
   1   0   0   82.29    2.20
   1   0   0   81.09    2.30
  -2   0   0 5736.43  145.99
  -2   0   0 5537.25  146.69
  -2   0   0 5777.22  145.79
   2   0   0 6006.90  146.89
   2   0   0 5844.42  145.69
   2   0   0 5765.32  146.39
   2   0   0 5887.11  145.99
   2   0   0 5741.03  145.99
   2   0   0 5789.52  145.79
  -3   0   0 3996.00  109.49
  -3   0   0 4291.47  109.79
  -3   0   0 3881.61  111.29
  -3   0   0 4312.87  109.19
   3   0   0 4554.94  109.29
   3   0   0 4469.55  109.59
   3   0   0 4492.55  109.49
   3   0   0 4419.06  110.49
   3   0   0 4446.75  109.29
   3   0   0 4523.45  109.19
  -4   0   0    4.70    2.80
  -4   0   0    0.40    1.30
  -4   0   0    1.80    2.00
   4   0   0    1.30    0.80
   4   0   0    1.20    1.50
   4   0   0    1.90    2.30
   4   0   0    1.20    1.40
   4   0   0    0.90    1.30
   4   0   0   -0.50    1.60
   4   0   0    2.10    1.70
   4   0   0    0.70    1.10
  -5   0   0  287.67   11.20
  -5   0   0  282.57   10.00
  -5   0   0  288.17    8.70
   5   0   0  293.47    9.40
   5   0   0  287.57   10.20
   5   0   0  297.07    8.80
   5   0   0  289.97    9.40
   5   0   0  288.17    9.30
   5   0   0  295.37    8.70
   5   0   0  291.07   11.00
   5   0   0  303.77    8.90
   5   0   0  287.67    9.00
  -6   0   0    9.10    3.60
  -6   0   0    8.30    2.00
   6   0   0   10.70    2.90
   6   0   0    5.50    4.80
   6   0   0    6.80    3.30
   6   0   0    7.90    2.50
   6   0   0   10.10    2.40
   6   0   0    9.70    2.10
   6   0   0   11.00    3.00
   6   0   0   11.70    3.10
   6   0   0    5.90    2.70
  -7   0   0   52.79    3.90
  -7   0   0   47.80    5.60
   7   0   0   47.60    5.20
   7   0   0   54.79    5.10
   7   0   0   53.99    7.30
   7   0   0   53.29    5.40
   7   0   0   60.09    5.20
   7   0   0   50.09    4.50
   7   0   0   49.80    5.10
   7   0   0   43.20    5.00
   7   0   0   50.09    6.30
  -8   0   0   22.70    3.10
   8   0   0   14.30    5.40
   8   0   0   17.50    5.10
   8   0   0   12.50    4.70
   8   0   0   17.90    3.80
   8   0   0   15.00    3.90
   8   0   0   29.20    5.80
  -9   0   0   24.10    3.60
   9   0   0   30.80    5.40
   9   0   0   26.00    6.90
   9   0   0   26.60    6.80
   9   0   0   40.50    6.90
 -10   0   0   12.10    4.00
  10   0   0   15.30    6.70
  10   0   0    2.80    8.60
  10   0   0   16.30    8.50
  10  -1   0    3.10    6.30
  10  -1   0    2.00    8.20
  10  -1   0    0.80    8.20
  10  -1   0    0.80   10.30
 -10   1   0    0.10    3.60
   9  -1   0   11.20    6.10
   9  -1   0    8.50    6.40
   9  -1   0    3.10    4.80
   9  -1   0   14.70    6.50
  -9   1   0   15.60    3.50
   8  -1   0   16.90    4.80
   8  -1   0   23.60    4.20
   8  -1   0   21.90    5.30
   8  -1   0   20.40    5.00
   8  -1   0   21.70    3.90
   8  -1   0   21.70    5.40
  -8   1   0   25.00    3.10
   7  -1   0  115.89    6.20
   7  -1   0  115.69    6.80
   7  -1   0  111.59    5.70
   7  -1   0  122.89    8.20
   7  -1   0  121.59    8.00
   7  -1   0  116.69   11.20
   7  -1   0  135.49    7.10
   7  -1   0  125.29    6.40
   7  -1   0  110.79    5.70
  -7   1   0  109.39    5.20
   6  -1   0   -0.80    3.20
   6  -1   0    1.60    2.60
   6  -1   0    0.00    2.60
   6  -1   0   -2.30    2.80
   6  -1   0   -2.60    1.70
   6  -1   0   -0.20    2.30
   6  -1   0    0.90    1.70
   6  -1   0    2.00    2.80
   6  -1   0    2.50    4.60
   6  -1   0   -0.50    2.30
  -6   1   0    0.30    4.40
  -6   1   0   -1.60    1.70
   5  -1   0  341.27   10.90
   5  -1   0  343.77   10.10
   5  -1   0  326.07    9.60
   5  -1   0  342.67   10.50
   5  -1   0  311.37   11.00
   5  -1   0  347.57   10.70
   5  -1   0  342.47    9.90
   5  -1   0  336.47    9.80
   5  -1   0  332.77   12.20
  -5   1   0  334.07   12.70
  -5   1   0  338.27    9.60
   4  -1   0 1048.30   27.20
   4  -1   0 1046.40   27.10
   4  -1   0 1054.99   28.00
   4  -1   0 1023.60   27.40
   4  -1   0 1070.39   27.20
   4  -1   0 1065.99   27.10
   4  -1   0 1056.59   27.50
   4  -1   0 1060.39   27.90
   4  -1   0 1047.10   29.40
  -4   1   0 1017.00   27.00
  -4   1   0 1039.40   29.50
  -4   1   0 1018.80   27.10
   3  -1   0  175.28    5.10
   3  -1   0  179.08    5.10
   3  -1   0  160.48    8.20
   3  -1   0  148.89    6.60
   3  -1   0  169.98    5.50
   3  -1   0  185.58    5.90
  -3   1   0  170.38    5.30
  -3   1   0  163.38    5.10
  -3   1   0  167.48    5.50
  -3   1   0  175.48    7.60
   2  -1   0 4810.02  121.29
   2  -1   0 4823.92  120.49
   2  -1   0 4802.12  119.99
   2  -1   0 4957.90  121.49
   2  -1   0 4624.84  120.29
   2  -1   0 4772.82  121.09
  -2   1   0 4690.03  120.99
  -2   1   0 4784.32  121.09
  -2   1   0 4724.93  120.39
  -2   1   0 4870.71  121.59
  -2   1   0 4671.03  119.89
   1  -1   0   87.69    3.50
   1  -1   0   96.49    2.50
   1  -1   0   93.79    2.50
   1  -1   0   92.39    2.80
   1  -1   0   91.49    2.60
  -1   1   0   91.49    2.50
  -1   1   0   87.59    2.60
  -1   1   0   90.89    2.80
  -1   1   0   88.69    3.50
  -1   1   0   90.59    2.60
  -1  -1   0    0.90    0.70
  -1  -1   0    1.00    0.80
  -1  -1   0    0.50    0.90
  -1  -1   0    2.10    1.00
   1   1   0    1.80    1.00
   1   1   0    1.20    0.90
   1   1   0    1.10    1.10
   1   1   0    1.30    0.80
  -2  -1   0  153.48    4.90
  -2  -1   0  150.78    4.80
  -2  -1   0  145.09    4.50
  -2  -1   0  155.08    4.40
  -2  -1   0  153.18    4.50
   2   1   0  159.08    4.80
   2   1   0  152.98    4.80
   2   1   0  157.58    4.40
   2   1   0  150.88    4.80
  -3  -1   0  126.49    4.20
  -3  -1   0  119.39    4.30
  -3  -1   0  117.59    5.10
  -3  -1   0  121.79    4.40
  -3  -1   0  119.59    4.90
  -3  -1   0  122.69    5.30
   3   1   0  120.29    5.20
   3   1   0  120.09    4.80
   3   1   0  125.39    4.90
   3   1   0  122.59    4.60
   3   1   0  125.29    4.20
  -4  -1   0    2.70    1.20
  -4  -1   0    0.50    1.60
  -4  -1   0    1.80    1.30
  -4  -1   0    1.80    2.50
  -4  -1   0    1.40    2.00
   4   1   0    0.10    1.20
   4   1   0    0.70    1.60
   4   1   0    0.00    0.90
   4   1   0    1.10    1.50
   4   1   0    0.50    2.10
   4   1   0    1.40    1.70
   4   1   0   -0.20    1.60
  -5  -1   0  221.28    8.50
  -5  -1   0  216.78    7.10
   5   1   0  221.88    9.20
   5   1   0  222.28    7.70
   5   1   0  213.98    7.30
   5   1   0  213.58    7.50
   5   1   0  219.58    8.00
   5   1   0  222.58    7.80
   5   1   0  214.48    7.00
   5   1   0  226.88    7.10
   5   1   0  220.98    7.40
  -6  -1   0  163.78    6.00
  -6  -1   0  165.68    8.20
   6   1   0  154.98    6.60
   6   1   0  146.59    6.90
   6   1   0  150.78    9.00
   6   1   0  159.48    7.30
   6   1   0  157.98    6.30
   6   1   0  150.48    7.40
   6   1   0  145.89    6.70
   6   1   0  153.98    7.10
   6   1   0  143.69    6.10
  -7  -1   0    6.70    4.30
  -7  -1   0    4.80    2.40
   7   1   0    5.80    2.70
   7   1   0    4.40    3.00
   7   1   0    7.90    4.00
   7   1   0    7.50    3.80
   7   1   0    9.30    6.00
   7   1   0    4.70    3.50
   7   1   0    2.70    2.80
   7   1   0    2.50    3.80
  -8  -1   0    3.00    5.60
  -8  -1   0    3.30    2.80
   8   1   0    1.00    4.50
   8   1   0    4.60    3.70
   8   1   0   11.20    4.50
   8   1   0    5.10    4.70
   8   1   0    7.40    5.30
  -9  -1   0   12.90    3.20
   9   1   0    5.40    6.50
   9   1   0   16.40    5.10
   9   1   0   21.50    6.20
   9   1   0   20.60    7.10
   9   1   0   18.50    5.50
  10  -2   0   14.30    8.00
  10  -2   0    5.00    7.00
  10  -2   0    2.20    6.50
  10  -2   0    0.70    7.80
 -10   2   0    9.80    3.70
   9  -2   0   -2.60    4.90
   9  -2   0   -0.70    6.20
   9  -2   0    6.70    6.70
   9  -2   0   -0.70    6.00
   9  -2   0   -1.90    5.80
  -9   2   0    2.40    2.90
   8  -2   0   63.39    6.50
   8  -2   0   65.29    6.60
   8  -2   0   63.39    7.30
   8  -2   0   63.39    8.00
   8  -2   0   71.89    7.30
   8  -2   0   78.39    8.50
  -8   2   0   62.49    4.50
   7  -2   0   65.69    5.60
   7  -2   0   54.89    5.20
   7  -2   0   52.29    4.30
   7  -2   0   45.30    4.30
   7  -2   0   53.59    5.10
   7  -2   0   59.39    6.60
   7  -2   0   48.30    5.70
   7  -2   0   60.09    7.10
  -7   2   0   61.79    4.00
   6  -2   0  617.74   17.50
   6  -2   0  636.34   17.90
   6  -2   0  656.23   17.90
   6  -2   0  612.64   18.90
   6  -2   0  602.14   21.10
   6  -2   0  625.94   17.40
   6  -2   0  647.84   17.80
   6  -2   0  631.94   18.20
   6  -2   0  633.94   20.20
   6  -2   0  657.93   19.00
  -6   2   0  656.33   21.60
  -6   2   0  626.84   17.10
  -6   2   0  635.14   17.60
   5  -2   0  103.49    4.40
   5  -2   0   98.99    4.00
   5  -2   0  105.29    5.40
   5  -2   0  109.29    5.10
   5  -2   0   98.39    6.40
   5  -2   0   99.19    3.90
   5  -2   0   94.39    4.70
  -5   2   0   99.29    4.20
  -5   2   0  101.89    3.90
  -5   2   0  106.29    7.60
  -5   2   0  102.19    4.40
   4  -2   0  355.06    9.60
   4  -2   0  343.87    9.50
   4  -2   0  339.67    9.70
   4  -2   0  338.47   12.40
   4  -2   0  361.56   10.20
   4  -2   0  339.27   10.60
   4  -2   0  364.36   10.60
  -4   2   0  342.87    9.80
  -4   2   0  332.97    9.40
  -4   2   0  342.57   12.60
  -4   2   0  332.27   10.00
  -4   2   0  336.67    9.70
   3  -2   0  988.70   27.30
   3  -2   0 1072.69   26.90
   3  -2   0 1038.20   29.30
   3  -2   0 1084.39   26.80
   3  -2   0 1084.29   27.60
  -3   2   0 1053.99   27.60
  -3   2   0 1042.80   26.90
  -3   2   0 1018.00   27.10
  -3   2   0 1018.80   29.30
  -3   2   0 1061.99   27.00
   2  -2   0 1265.37   31.20
   2  -2   0 1247.68   31.20
   2  -2   0 1235.28   31.30
   2  -2   0 1208.78   33.00
   2  -2   0 1230.58   31.70
  -2   2   0 1213.98   31.30
  -2   2   0 1158.28   33.00
  -2   2   0 1230.58   31.20
  -2   2   0 1236.28   31.30
  -2   2   0 1265.37   31.70
   1  -2   0   11.70    1.30
   1  -2   0    8.20    1.00
   1  -2   0    9.80    1.60
   1  -2   0   10.50    0.80
   1  -2   0   10.00    0.80
  -1   2   0   13.00    1.20
  -1   2   0    8.30    0.90
  -1   2   0   10.10    0.80
  -1   2   0   11.30    1.60
  -1   2   0    9.30    0.80
   0  -2   0  205.28    6.00
   0  -2   0  216.78    5.80
   0  -2   0  206.58    6.30
   0  -2   0  208.58    5.80
   0  -2   0  213.48    5.80
   0   2   0  211.08    5.80
   0   2   0  210.58    5.80
   0   2   0  213.68    5.80
   0   2   0  205.28    5.90
   0   2   0  206.68    6.20
  -1  -2   0    1.50    0.70
  -1  -2   0    2.50    0.70
  -1  -2   0    2.30    0.60
  -1  -2   0    2.40    0.80
   1   2   0    3.00    0.70
   1   2   0    1.70    0.70
   1   2   0    2.60    0.60
  -2  -2   0    8.90    1.20
  -2  -2   0    6.40    1.20
  -2  -2   0    9.20    1.40
  -2  -2   0    5.90    1.70
  -2  -2   0    8.70    1.70
   2   2   0    7.60    1.60
   2   2   0    9.20    1.50
   2   2   0    8.60    1.60
  -3  -2   0   20.50    2.20
  -3  -2   0   20.20    2.00
  -3  -2   0   16.40    1.90
  -3  -2   0   14.00    2.40
  -3  -2   0   18.60    1.90
   3   2   0   17.10    1.80
   3   2   0   17.70    2.40
   3   2   0   15.70    1.70
   3   2   0   16.50    2.00
   3   2   0   17.70    2.00
   3   2   0   14.70    1.90
  -4  -2   0   10.60    2.20
  -4  -2   0   13.20    2.20
  -4  -2   0   12.00    1.70
  -4  -2   0   15.70    1.60
  -4  -2   0   14.40    1.80
   4   2   0   13.30    2.00
   4   2   0   14.70    2.40
   4   2   0   12.20    2.00
   4   2   0   12.80    2.50
   4   2   0   14.90    2.30
   4   2   0   13.10    1.90
  -5  -2   0   61.49    3.70
  -5  -2   0   57.29    3.70
  -5  -2   0   66.39    4.10
  -5  -2   0   65.89    4.30
  -5  -2   0   58.49    5.00
   5   2   0   61.59    3.90
   5   2   0   63.59    3.60
   5   2   0   64.39    4.70
   5   2   0   60.89    3.90
   5   2   0   56.49    3.60
   5   2   0   64.69    5.70
   5   2   0   62.39    4.20
  -6  -2   0   35.60    3.70
  -6  -2   0   42.80    4.60
  -6  -2   0   29.80    3.70
   6   2   0   34.40    3.50
   6   2   0   33.40    3.30
   6   2   0   31.20    3.70
   6   2   0   35.70    4.80
   6   2   0   34.50    3.90
   6   2   0   41.80    4.20
   6   2   0   35.10    4.10
   6   2   0   40.00    4.70
  -7  -2   0   63.49    4.50
  -7  -2   0   70.79    8.20
   7   2   0   65.99    5.70
   7   2   0   57.09    8.20
   7   2   0   60.89    5.30
   7   2   0   63.89    5.80
   7   2   0   49.70    5.60
   7   2   0   57.89    5.80
   7   2   0   69.89    6.70
  -8  -2   0   13.20    3.00
  -8  -2   0    3.30    5.60
   8   2   0    8.30    4.10
   8   2   0   10.00    4.00
   8   2   0   16.70    4.50
   8   2   0    6.90    4.90
  -9  -2   0   -9.30    7.40
  -9  -2   0    0.60    3.10
   9   2   0    0.10    5.00
   9   2   0   -2.80    6.30
   9   2   0    3.00    5.00
  10  -3   0  104.99   10.90
  10  -3   0  101.89   10.40
  10  -3   0  108.69   11.50
   9  -3   0   25.40    7.20
   9  -3   0   19.90    6.30
   9  -3   0   29.60    6.40
   9  -3   0   28.10    5.50
   9  -3   0   27.10    5.10
  -9   3   0   30.30    3.50
   8  -3   0   37.20    6.20
   8  -3   0   55.89    6.60
   8  -3   0   35.20    4.40
   8  -3   0   44.30    4.70
   8  -3   0   44.20    6.40
   8  -3   0   44.00    5.60
  -8   3   0   40.90    4.10
   7  -3   0   54.89    5.40
   7  -3   0   60.59    4.90
   7  -3   0   62.69    7.40
   7  -3   0   60.59    5.70
   7  -3   0   79.29    5.20
   7  -3   0   59.39    5.90
   7  -3   0   57.79    4.30
   7  -3   0   69.99    6.50
  -7   3   0   60.09    4.90
   6  -3   0   84.09    4.40
   6  -3   0   87.79    6.00
   6  -3   0   88.89    4.70
   6  -3   0   87.99    4.10
   6  -3   0   82.99    7.20
   6  -3   0   83.99    5.40
   6  -3   0   84.69    7.30
   6  -3   0   72.39    5.90
  -6   3   0   86.79    8.90
  -6   3   0   85.89    4.60
  -6   3   0   84.99    3.90
  -6   3   0   88.69    4.80
   5  -3   0   67.49    3.40
   5  -3   0   66.89    6.70
   5  -3   0   73.49    3.20
   5  -3   0   68.69    4.00
   5  -3   0   72.69    4.50
   5  -3   0   68.39    4.60
   5  -3   0   70.99    3.60
  -5   3   0   69.99    4.20
  -5   3   0   67.49    3.10
  -5   3   0   70.09    3.50
  -5   3   0   72.69    3.70
  -5   3   0   87.79    7.30
   4  -3   0  333.67   10.30
   4  -3   0  338.97    9.30
   4  -3   0  342.57    9.40
   4  -3   0  338.07   12.30
   4  -3   0  334.07    9.20
  -4   3   0  339.07    9.50
  -4   3   0  315.27    8.90
  -4   3   0  328.27    9.70
  -4   3   0  334.47    9.60
  -4   3   0  338.57   12.80
  -4   3   0  328.47   10.20
   3  -3   0    2.60    1.00
   3  -3   0   -0.40    3.30
   3  -3   0    2.90    1.00
   3  -3   0    4.90    2.10
   3  -3   0    1.30    1.20
  -3   3   0    2.50    3.40
  -3   3   0    1.00    1.70
  -3   3   0    0.40    1.30
  -3   3   0    2.10    1.10
  -3   3   0    2.60    1.20
   2  -3   0  165.48    7.60
   2  -3   0  172.88    5.10
   2  -3   0  174.68    5.00
   2  -3   0  169.98    5.70
  -2   3   0  175.58    7.70
  -2   3   0  169.18    5.30
  -2   3   0  175.68    5.00
  -2   3   0  177.08    5.10
   1  -3   0   75.29    2.60
   1  -3   0   78.19    2.80
   1  -3   0   74.79    2.60
   1  -3   0   70.59    3.80
   1  -3   0   74.09    3.00
  -1   3   0   75.29    2.60
  -1   3   0   78.79    2.50
  -1   3   0   77.49    3.90
  -1   3   0   76.99    2.70
  -1   3   0   76.79    3.00
   0  -3   0  185.88    5.50
   0  -3   0  185.48    6.00
   0  -3   0  184.28    5.60
   0  -3   0  187.58    5.40
   0  -3   0  184.28    5.50
   0   3   0  179.68    5.60
   0   3   0  189.48    5.40
   0   3   0  190.18    5.50
   0   3   0  184.58    6.00
   0   3   0  191.98    5.40
  -1  -3   0   62.49    2.70
  -1  -3   0   63.49    2.90
  -1  -3   0   66.39    2.90
  -1  -3   0   64.79    3.30
  -1  -3   0   66.19    3.20
   1   3   0   70.89    3.10
   1   3   0   69.89    3.10
   1   3   0   66.59    3.10
  -2  -3   0  170.18    5.60
  -2  -3   0  165.38    5.50
  -2  -3   0  171.98    5.80
  -2  -3   0  166.28    6.10
   2   3   0  169.18    5.90
   2   3   0  171.88    5.80
   2   3   0  176.48    6.10
   2   3   0  174.28    5.80
  -3  -3   0   37.30    3.40
  -3  -3   0   39.00    3.20
  -3  -3   0   34.70    2.30
  -3  -3   0   35.80    2.70
  -3  -3   0   38.40    2.90
   3   3   0   42.70    3.20
   3   3   0   37.40    2.70
   3   3   0   40.20    3.00
   3   3   0   37.40    2.90
  -4  -3   0   36.50    2.80
  -4  -3   0   38.60    3.50
  -4  -3   0   35.90    2.80
  -4  -3   0   34.20    4.00
  -4  -3   0   36.00    2.90
   4   3   0   40.50    3.30
   4   3   0   38.60    3.80
   4   3   0   43.30    3.30
   4   3   0   42.70    3.10
  -5  -3   0  161.98    6.20
  -5  -3   0  147.99    6.40
  -5  -3   0  159.58    7.40
  -5  -3   0  154.48    6.10
   5   3   0  164.28    5.40
   5   3   0  158.78    7.00
   5   3   0  145.29    5.90
   5   3   0  159.38    6.30
   5   3   0  159.38    6.40
   5   3   0  163.18    6.10
  -6  -3   0   11.40    3.70
  -6  -3   0   11.30    2.50
  -6  -3   0    7.80    4.00
  -6  -3   0    7.60    3.00
  -6  -3   0    5.30    2.80
   6   3   0   11.90    2.60
   6   3   0   13.00    3.30
   6   3   0   12.60    3.10
   6   3   0   10.20    2.90
   6   3   0   14.50    2.50
   6   3   0   14.50    3.50
  -7  -3   0  157.68    9.70
  -7  -3   0  131.99    6.30
   7   3   0  127.19    7.80
   7   3   0  132.69    7.10
   7   3   0  133.39    7.10
   7   3   0  139.79    6.30
   7   3   0  143.79    8.70
  -8  -3   0    5.20    6.00
  -8  -3   0    9.40    2.80
   8   3   0    2.60    5.20
   8   3   0   12.90    4.80
   8   3   0   12.30    4.40
  -9  -3   0   17.00    3.50
  -9  -3   0   25.30    8.30
   9   3   0    8.50    5.90
   9   3   0   25.30    6.10
  10  -4   0   71.19    7.60
  10  -4   0   86.19   10.90
  10  -4   0   81.29   10.10
 -10   4   0   85.39    6.20
   9  -4   0   -3.90    6.00
   9  -4   0   -9.20    4.80
   9  -4   0   -5.50    4.60
   9  -4   0    1.80    6.40
   9  -4   0   -3.30    5.80
  -9   4   0    0.10    3.10
   8  -4   0  130.59    7.90
   8  -4   0  136.89    9.30
   8  -4   0  143.59    8.20
   8  -4   0  137.59    7.30
   8  -4   0  126.59    8.40
   8  -4   0  135.89   10.80
  -8   4   0  132.89    7.40
  -8   4   0  131.39    5.70
   7  -4   0   27.20    2.90
   7  -4   0   38.30    6.30
   7  -4   0   27.60    4.60
   7  -4   0   34.10    4.20
   7  -4   0   29.20    3.20
  -7   4   0   29.20    3.40
  -7   4   0   31.30    2.60
  -7   4   0   21.50    7.70
  -7   4   0   30.90    3.40
   6  -4   0  160.28    8.30
   6  -4   0  175.28    6.90
   6  -4   0  199.08    8.50
   6  -4   0  178.48    6.20
   6  -4   0  185.88    6.40
   6  -4   0  181.88    7.70
  -6   4   0  194.28    6.90
  -6   4   0  201.78   11.60
  -6   4   0  191.18    6.90
  -6   4   0  185.48    7.40
  -6   4   0  178.88    5.80
   5  -4   0    5.50    3.30
   5  -4   0    2.40    1.60
   5  -4   0    2.70    2.50
   5  -4   0    4.50    1.50
   5  -4   0    2.70    1.90
   5  -4   0    3.90    1.50
  -5   4   0   -0.20    1.60
  -5   4   0    1.20    1.30
  -5   4   0    1.80    2.10
  -5   4   0    3.50    1.60
  -5   4   0    4.60    3.80
  -5   4   0    1.70    1.80
   4  -4   0   36.90    2.20
   4  -4   0   40.30    2.30
   4  -4   0   42.00    5.80
   4  -4   0   39.10    2.30
   4  -4   0   35.80    3.60
  -4   4   0   33.30    2.60
  -4   4   0   37.50    3.00
  -4   4   0   40.70    5.90
  -4   4   0   38.90    2.50
  -4   4   0   37.50    2.90
   3  -4   0   72.39    3.20
   3  -4   0   71.59    3.90
   3  -4   0   72.39    5.90
   3  -4   0   77.19    2.80
   3  -4   0   73.79    2.80
  -3   4   0   68.99    3.20
  -3   4   0   74.89    3.90
  -3   4   0   75.89    6.20
  -3   4   0   73.39    3.00
  -3   4   0   73.89    3.10
   2  -4   0  101.69    3.60
   2  -4   0   99.39    4.00
   2  -4   0  105.99    4.60
   2  -4   0   99.19    6.20
  -2   4   0  107.19    4.50
  -2   4   0  102.09    6.60
  -2   4   0   96.39    3.90
  -2   4   0  102.79    3.50
  -2   4   0   99.19    3.70
   1  -4   0  293.47    8.60
   1  -4   0  286.17    8.80
   1  -4   0  281.67   10.20
   1  -4   0  288.27    8.30
  -1   4   0  296.87    8.20
  -1   4   0  300.47    8.20
  -1   4   0  285.77    8.70
  -1   4   0  288.07    8.40
  -1   4   0  288.67   10.20
   0  -4   0  237.08    7.10
   0  -4   0  242.18    7.10
   0  -4   0  232.98    7.30
   0  -4   0  223.78    7.10
   0  -4   0  221.48    7.80
   0   4   0  221.68    7.70
   0   4   0  220.68    7.20
   0   4   0  236.08    7.10
   0   4   0  235.48    7.00
   0   4   0  235.18    7.00
  -1  -4   0   15.00    1.80
  -1  -4   0   17.80    1.90
  -1  -4   0   18.40    2.50
  -1  -4   0   25.70    2.60
  -1  -4   0   16.90    1.70
  -1  -4   0   19.20    2.10
  -1  -4   0   19.10    2.20
   1   4   0   17.00    2.10
   1   4   0   19.70    2.10
   1   4   0   20.20    2.30
   1   4   0   19.00    2.10
  -2  -4   0  442.46   12.30
  -2  -4   0  434.36   12.90
  -2  -4   0  409.06   12.80
  -2  -4   0  432.66   12.20
  -2  -4   0  448.46   12.50
   2   4   0  452.45   12.40
   2   4   0  447.36   12.40
   2   4   0  440.96   12.50
   2   4   0  456.75   12.70
  -3  -4   0  118.09    5.60
  -3  -4   0  124.99    4.50
  -3  -4   0  128.09    5.60
  -3  -4   0  125.39    4.80
  -3  -4   0  121.59    5.00
   3   4   0  132.29    5.40
   3   4   0  125.29    5.00
   3   4   0  122.99    4.90
   3   4   0  127.19    4.80
  -4  -4   0   74.59    4.20
  -4  -4   0   77.59    5.30
  -4  -4   0   74.39    4.30
  -4  -4   0   71.89    4.10
  -4  -4   0   74.49    3.90
   4   4   0   75.29    4.30
   4   4   0   72.19    4.30
   4   4   0   73.79    4.70
   4   4   0   73.19    4.00
  -5  -4   0    3.40    2.50
  -5  -4   0   -0.50    2.10
  -5  -4   0    4.50    2.40
  -5  -4   0    2.30    3.00
  -5  -4   0    3.30    2.50
   5   4   0    0.80    2.60
   5   4   0    2.60    2.50
   5   4   0    3.10    2.70
  -6  -4   0   14.50    4.10
  -6  -4   0   14.00    2.70
  -6  -4   0   11.00    3.10
  -6  -4   0   16.00    3.30
   6   4   0   17.00    3.30
   6   4   0   13.90    3.30
   6   4   0   20.60    3.40
  -7  -4   0  103.09    9.10
  -7  -4   0  103.79    5.70
   7   4   0  104.39    7.20
   7   4   0   97.89    7.20
   7   4   0   94.59    7.00
  -8  -4   0   -2.40    2.70
  -8  -4   0    2.10    6.50
   8   4   0   -1.70    4.60
   8   4   0    4.00    5.30
   8   4   0   -3.70    4.80
  -9  -4   0   13.00    8.70
   9   4   0  -11.00    7.90
   9   4   0   -9.10    6.20
  10  -5   0    6.60    8.20
  10  -5   0   -0.90    8.40
  10  -5   0   -7.10    6.70
   9  -5   0   41.30    3.80
   9  -5   0   40.60    7.20
   9  -5   0   36.60    5.90
   9  -5   0   48.00    6.20
   9  -5   0   46.60    8.40
  -9   5   0   40.10    5.40
  -9   5   0   44.20    3.80
   8  -5   0   15.00    5.00
   8  -5   0   10.80    3.60
   8  -5   0    5.80    5.20
   8  -5   0    7.60    2.60
   8  -5   0    4.10    4.90
  -8   5   0   11.90    3.90
  -8   5   0    5.00    5.90
  -8   5   0    3.50    3.00
   7  -5   0    0.30    2.60
   7  -5   0    1.70    3.70
   7  -5   0    0.00    1.90
   7  -5   0   -0.90    2.40
   7  -5   0    0.80    3.50
   7  -5   0   -0.80    4.00
  -7   5   0   -9.70    5.10
  -7   5   0    0.60    1.90
  -7   5   0    1.30    2.70
  -7   5   0    3.90    2.80
   6  -5   0  466.05   13.60
   6  -5   0  477.45   12.80
   6  -5   0  507.55   15.40
   6  -5   0  479.95   17.50
   6  -5   0  482.05   13.40
   6  -5   0  466.95   14.20
  -6   5   0  483.75   18.80
  -6   5   0  486.75   14.10
  -6   5   0  489.55   14.20
  -6   5   0  486.85   14.50
   5  -5   0    2.40    4.30
   5  -5   0    3.70    1.80
   5  -5   0    2.60    1.60
   5  -5   0   -4.60    2.50
   5  -5   0    1.90    1.50
   5  -5   0    0.90    1.70
  -5   5   0   -1.30    2.10
  -5   5   0    2.40    4.10
  -5   5   0    0.00    1.70
  -5   5   0    0.70    2.10
  -5   5   0    1.70    1.80
   4  -5   0  239.98    7.10
   4  -5   0  239.28    7.20
   4  -5   0  248.68   11.20
   4  -5   0  225.28    7.30
   4  -5   0  245.08    8.30
  -4   5   0  239.38    7.50
  -4   5   0  241.58    7.40
  -4   5   0  242.78    8.30
  -4   5   0  246.78   11.20
  -4   5   0  237.08    7.70
   3  -5   0   88.79    3.40
   3  -5   0   87.09    3.90
   3  -5   0   92.69    4.60
   3  -5   0   89.99    3.50
   3  -5   0   95.69    6.30
  -3   5   0   82.49    6.60
  -3   5   0   88.39    3.50
  -3   5   0   96.39    4.70
  -3   5   0   90.09    3.50
  -3   5   0   85.99    3.80
   2  -5   0  509.55   14.00
   2  -5   0  509.85   13.80
   2  -5   0  509.45   16.40
   2  -5   0  514.25   14.40
   2  -5   0  511.05   13.60
  -2   5   0  504.85   13.70
  -2   5   0  488.45   16.30
  -2   5   0  506.85   14.30
  -2   5   0  503.65   13.50
  -2   5   0  500.45   13.90
   1  -5   0  148.69    5.40
   1  -5   0  152.78    5.10
   1  -5   0  149.59    6.70
   1  -5   0  154.78    5.60
   1  -5   0  158.68    5.20
  -1   5   0  149.79    5.50
  -1   5   0  154.78    4.90
  -1   5   0  144.79    5.20
  -1   5   0  139.79    7.00
  -1   5   0  148.49    5.00
   0  -5   0  327.77    9.90
   0  -5   0  338.17    9.60
   0  -5   0  321.97   10.50
   0  -5   0  336.87    9.70
   0  -5   0  328.07    9.70
   0  -5   0  317.87    9.10
   0   5   0  328.87    9.90
   0   5   0  342.67    9.60
   0   5   0  337.97    9.50
   0   5   0  330.97    9.70
  -1  -5   0    1.90    1.60
  -1  -5   0    3.10    1.40
  -1  -5   0    1.30    1.40
  -1  -5   0    0.40    1.70
  -1  -5   0    4.00    1.40
  -1  -5   0    1.30    1.20
  -1  -5   0    2.10    1.40
   1   5   0    0.90    1.50
   1   5   0    2.30    1.40
   1   5   0    2.70    1.50
   1   5   0    4.30    1.60
  -2  -5   0  703.03   18.60
  -2  -5   0  686.03   18.90
  -2  -5   0  686.23   18.70
  -2  -5   0  693.73   19.30
  -2  -5   0  683.93   19.30
   2   5   0  705.53   18.80
   2   5   0  665.83   19.00
   2   5   0  693.53   18.80
   2   5   0  697.53   19.00
  -3  -5   0   75.79    4.70
  -3  -5   0   72.29    4.00
  -3  -5   0   70.09    3.80
  -3  -5   0   67.19    4.60
  -3  -5   0   74.79    3.70
   3   5   0   82.19    4.40
   3   5   0   73.59    4.40
   3   5   0   75.19    4.30
   3   5   0   72.89    3.80
  -4  -5   0   62.69    3.90
  -4  -5   0   60.99    4.30
  -4  -5   0   69.59    5.70
  -4  -5   0   68.49    4.70
  -4  -5   0   68.99    4.80
   4   5   0   67.69    4.90
   4   5   0   68.39    5.30
   4   5   0   68.49    4.70
   4   5   0   69.39    4.70
  -5  -5   0   66.89    6.10
  -5  -5   0   78.99    5.60
  -5  -5   0   76.69    4.70
  -5  -5   0   67.29    5.80
   5   5   0   84.49    5.50
   5   5   0   70.89    5.20
   5   5   0   75.79    5.20
  -6  -5   0    1.80    2.50
  -6  -5   0    4.90    4.00
   6   5   0    3.60    2.90
   6   5   0    7.50    3.40
   6   5   0    1.70    3.00
  -7  -5   0    0.50    2.60
   7   5   0   -7.70    3.60
   7   5   0   -1.60    3.60
   7   5   0    3.00    5.00
  -8  -5   0   21.60    3.70
  -8  -5   0   18.70    7.80
   8   5   0   12.80    5.40
   8   5   0   23.40    5.90
   9  -6   0   81.09   10.50
   9  -6   0   68.69    9.40
   9  -6   0   68.39    7.00
  -9   6   0   57.49    5.90
   8  -6   0   -4.80    4.80
   8  -6   0    0.60    4.60
   8  -6   0   -1.10    5.20
  -8   6   0    1.20    3.60
  -8   6   0   -0.60    3.80
   7  -6   0   10.90    2.80
   7  -6   0    8.10    4.30
   7  -6   0    8.10    3.40
   7  -6   0   11.30    4.20
  -7   6   0   10.90    3.90
  -7   6   0    5.30    2.80
  -7   6   0    9.20    3.00
   6  -6   0   57.39    5.80
   6  -6   0   50.29    3.80
   6  -6   0   54.29    4.50
  -6   6   0   49.99    5.20
  -6   6   0   52.29    4.50
  -6   6   0   46.60    4.30
   5  -6   0   65.79    3.70
   5  -6   0   55.19    5.20
   5  -6   0   60.89    4.00
   5  -6   0   58.19    4.10
  -5   6   0   59.99    4.20
  -5   6   0   61.49    3.90
  -5   6   0   56.69    5.10
  -5   6   0   63.39    4.50
  -5   6   0   76.99    8.40
   4  -6   0    8.50    1.90
   4  -6   0    8.20    1.50
   4  -6   0    7.70    2.60
   4  -6   0   13.70    3.90
   4  -6   0    7.30    1.90
  -4   6   0    6.70    1.90
  -4   6   0    5.50    1.70
  -4   6   0    6.90    1.70
  -4   6   0    7.00    1.90
  -4   6   0   12.20    4.20
   3  -6   0    2.00    3.10
   3  -6   0    7.40    2.40
   3  -6   0    4.30    1.50
   3  -6   0    0.70    1.50
   3  -6   0    1.20    1.10
  -3   6   0    2.80    3.20
  -3   6   0    2.70    1.30
  -3   6   0    4.10    2.00
  -3   6   0    1.50    1.30
  -3   6   0    1.50    1.30
   2  -6   0  297.47    9.40
   2  -6   0  299.37   11.20
   2  -6   0  286.67    8.90
   2  -6   0  283.17    8.70
   2  -6   0  292.67    8.60
  -2   6   0  286.47   11.40
  -2   6   0  296.37    8.50
  -2   6   0  285.17    9.20
  -2   6   0  293.47    8.60
  -2   6   0  289.47    8.80
   1  -6   0    9.10    1.80
   1  -6   0   12.40    3.10
   1  -6   0    8.60    2.00
   1  -6   0   10.30    2.10
   1  -6   0    9.00    1.80
  -1   6   0    9.20    2.00
  -1   6   0   12.80    1.70
  -1   6   0   10.30    1.60
  -1   6   0   10.20    3.20
  -1   6   0    9.20    1.60
   0  -6   0  292.37    9.50
   0  -6   0  289.77    9.40
   0  -6   0  288.77    8.40
   0  -6   0  294.87    9.10
   0  -6   0  286.47    9.00
   0  -6   0  293.97    8.90
   0   6   0  291.57    9.30
   0   6   0  292.57    8.90
   0   6   0  305.97    8.90
   0   6   0  298.57    8.90
  -1  -6   0   59.29    3.90
  -1  -6   0   64.99    3.80
  -1  -6   0   67.29    3.40
  -1  -6   0   65.29    3.30
  -1  -6   0   72.29    3.80
  -1  -6   0   66.99    3.80
  -1  -6   0   61.89    4.10
   1   6   0   72.39    3.70
   1   6   0   63.59    3.80
   1   6   0   67.19    3.80
   1   6   0   72.39    3.80
  -2  -6   0  169.58    7.00
  -2  -6   0  164.48    6.00
  -2  -6   0  160.78    6.50
  -2  -6   0  170.98    5.90
  -2  -6   0  159.68    6.30
   2   6   0  174.88    6.30
   2   6   0  173.28    6.40
   2   6   0  163.88    6.30
   2   6   0  168.88    6.30
  -3  -6   0  105.99    4.80
  -3  -6   0  101.59    5.90
  -3  -6   0  106.49    5.10
  -3  -6   0  106.99    6.00
  -3  -6   0   91.19    5.00
   3   6   0  104.79    5.30
   3   6   0  103.79    5.20
   3   6   0  106.49    5.50
  -4  -6   0  193.78    7.30
  -4  -6   0  194.88    8.90
  -4  -6   0  190.58    8.60
   4   6   0  195.98    7.70
   4   6   0  201.38    7.60
   4   6   0  200.58    7.80
  -5  -6   0  100.79    7.60
  -5  -6   0   97.09    5.30
   5   6   0   91.79    5.80
   5   6   0  104.39    6.00
   5   6   0  106.09    6.40
  -6  -6   0   35.20    5.40
  -6  -6   0   28.40    3.50
   6   6   0   20.10    3.80
   6   6   0   31.30    4.30
  -7  -6   0  129.09   10.70
  -7  -6   0  129.99    6.80
   7   6   0  103.09    8.30
   7   6   0  127.99    8.90
  -8  -6   0    4.40    4.20
  -8  -6   0   11.40    7.70
   8   6   0    1.30    5.60
   8   6   0    7.40    6.30
   9  -7   0    2.40    6.50
   9  -7   0    6.70    7.40
  -9   7   0   14.80    5.60
  -9   7   0    6.90    5.20
   8  -7   0   17.10    5.80
   8  -7   0   18.40    5.30
  -8   7   0   26.30    4.30
  -8   7   0   20.10    4.60
   7  -7   0    0.00    4.10
   7  -7   0    3.70    3.10
   7  -7   0    3.10    4.50
  -7   7   0    7.60    3.00
  -7   7   0    2.60    4.00
  -7   7   0    3.60    3.10
   6  -7   0  100.79    6.10
   6  -7   0   96.39    5.30
   6  -7   0  112.39    8.70
   6  -7   0   83.09    9.10
  -6   7   0  102.99    5.80
  -6   7   0   92.99   10.30
  -6   7   0   92.59    6.20
  -6   7   0   98.69    5.50
   5  -7   0    1.20    3.10
   5  -7   0   -3.00    2.40
   5  -7   0   -0.60    3.50
   5  -7   0   -0.60    2.20
  -5   7   0    2.60    2.20
  -5   7   0    0.00    1.90
  -5   7   0   -0.10    4.40
  -5   7   0    2.30    2.40
   4  -7   0   34.00    3.60
   4  -7   0   43.40    5.00
   4  -7   0   33.70    3.10
  -4   7   0   31.10    3.10
  -4   7   0   36.70    3.50
  -4   7   0   33.90    3.50
  -4   7   0   42.50    6.10
   3  -7   0    4.50    2.60
   3  -7   0   -0.50    1.80
   3  -7   0    6.20    3.50
   3  -7   0    1.10    1.90
   3  -7   0   -1.50    1.70
  -3   7   0    1.60    3.80
  -3   7   0    2.10    1.60
  -3   7   0    1.40    1.60
  -3   7   0    2.30    1.60
  -3   7   0    0.10    2.00
   2  -7   0   14.80    1.80
   2  -7   0   17.70    2.70
   2  -7   0   26.40    3.10
   2  -7   0   17.30    2.30
   2  -7   0   18.40    4.30
  -2   7   0   14.70    1.90
  -2   7   0   16.10    2.00
  -2   7   0   16.30    4.20
  -2   7   0   15.90    2.50
  -2   7   0   18.10    2.30
   1  -7   0    2.00    3.30
   1  -7   0    5.60    2.30
   1  -7   0    2.70    1.50
   1  -7   0    2.20    2.50
   1  -7   0    0.20    1.70
   1  -7   0    4.30    1.60
   1  -7   0    0.50    1.80
  -1   7   0    2.60    3.00
  -1   7   0    2.90    1.50
  -1   7   0    3.30    1.50
  -1   7   0    2.50    1.80
  -1   7   0    3.00    1.60
   0  -7   0   12.10    2.00
   0  -7   0   14.10    2.60
   0  -7   0   12.40    1.80
   0  -7   0   12.10    2.50
   0  -7   0   10.60    1.90
   0  -7   0   10.20    3.20
   0  -7   0   11.70    1.70
   0   7   0   15.70    2.10
   0   7   0   13.90    2.10
   0   7   0   13.50    2.00
   0   7   0   10.20    2.00
  -1  -7   0   16.90    2.80
  -1  -7   0   19.60    2.30
  -1  -7   0   16.80    2.80
  -1  -7   0   20.30    2.50
  -1  -7   0   14.90    2.30
  -1  -7   0   14.80    2.60
   1   7   0   14.80    2.20
   1   7   0   15.80    2.50
   1   7   0   19.60    2.50
   1   7   0   16.30    2.40
  -2  -7   0   15.60    2.40
  -2  -7   0   14.60    2.20
  -2  -7   0   23.40    2.50
  -2  -7   0   22.80    3.30
   2   7   0   20.70    2.80
   2   7   0   18.60    2.70
   2   7   0   21.50    2.70
  -3  -7   0  233.88    9.40
  -3  -7   0  259.77    8.70
  -3  -7   0  267.17   10.00
   3   7   0  257.67    9.10
   3   7   0  255.97    9.20
   3   7   0  258.27    9.00
  -4  -7   0   14.00    3.50
  -4  -7   0   12.60    2.70
   4   7   0   17.30    3.10
   4   7   0   11.00    2.60
   4   7   0   11.10    3.30
  -5  -7   0    3.40    4.10
  -5  -7   0    2.80    2.50
   5   7   0   -2.40    2.50
   5   7   0   -3.50    3.40
   5   7   0    0.90    3.10
  -6  -7   0    4.10    2.70
  -6  -7   0    7.70    4.60
   6   7   0   -3.30    3.70
   6   7   0   -3.70    3.10
   6   7   0    8.40    4.40
  -7  -7   0  107.99   11.20
  -7  -7   0  107.39    6.40
   7   7   0  111.59    9.60
   7   7   0   71.69    8.60
   9  -8   0    3.90    7.50
  -9   8   0   20.50    6.20
   8  -8   0   31.10    6.30
   8  -8   0   38.30    7.10
  -8   8   0   41.10    5.10
  -8   8   0   32.80    5.00
   7  -8   0   10.80    5.40
   7  -8   0    6.40    4.70
  -7   8   0    6.40    4.40
  -7   8   0    3.00    3.70
  -7   8   0    3.40    3.40
   6  -8   0    2.40    4.00
   6  -8   0    0.10    3.20
   6  -8   0    0.00    4.40
  -6   8   0    3.70    2.80
  -6   8   0    5.40    3.40
  -6   8   0    4.20    2.70
   5  -8   0  107.39    8.40
   5  -8   0   84.99    5.30
  -5   8   0   95.79    5.00
  -5   8   0   89.39    9.90
  -5   8   0   92.29    5.70
   4  -8   0   12.80    3.30
   4  -8   0   20.20    4.80
   4  -8   0   14.90    3.50
   4  -8   0   18.30    2.80
  -4   8   0   25.70    5.80
  -4   8   0   12.20    2.40
  -4   8   0   18.30    2.60
  -4   8   0   16.40    2.40
   3  -8   0  251.77    9.10
   3  -8   0  269.27   11.70
   3  -8   0  266.97    9.70
   3  -8   0  257.97    8.80
   3  -8   0  253.87   13.10
  -3   8   0  268.67    8.90
  -3   8   0  255.37   12.50
  -3   8   0  268.37    8.50
  -3   8   0  260.27    8.30
   2  -8   0   -0.30    2.20
   2  -8   0    0.00    1.70
   2  -8   0    4.90    4.50
   2  -8   0    1.80    3.30
   2  -8   0    2.80    2.60
  -2   8   0    0.80    1.60
  -2   8   0    2.30    1.70
  -2   8   0    2.70    1.90
   1  -8   0   18.30    3.70
   1  -8   0   18.80    3.10
   1  -8   0   17.70    2.70
   1  -8   0   21.80    4.80
   1  -8   0   14.80    2.40
   1  -8   0   21.10    2.00
  -1   8   0   16.80    2.30
  -1   8   0   18.10    2.30
  -1   8   0   19.50    2.40
   0  -8   0   24.40    2.40
   0  -8   0   23.50    2.60
   0  -8   0   25.90    3.30
   0  -8   0   22.10    4.00
   0  -8   0   21.40    3.20
   0   8   0   22.30    2.70
   0   8   0   21.70    2.70
  -1  -8   0   69.79    4.20
  -1  -8   0   64.39    5.20
  -1  -8   0   70.49    4.10
  -1  -8   0   76.49    5.20
  -1  -8   0   62.59    4.50
   1   8   0   63.79    4.30
   1   8   0   66.59    4.20
   1   8   0   61.29    4.30
  -2  -8   0   -1.10    2.80
  -2  -8   0    3.50    2.40
  -2  -8   0   -4.80    2.40
   2   8   0    0.90    2.20
   2   8   0   -2.40    1.90
   2   8   0    1.70    2.30
  -3  -8   0   35.10    4.20
  -3  -8   0   35.10    3.40
   3   8   0   35.30    3.70
   3   8   0   34.20    3.40
   3   8   0   35.50    5.00
  -4  -8   0   52.59    6.50
  -4  -8   0   39.30    3.70
   4   8   0   33.90    3.50
   4   8   0   37.90    4.00
   4   8   0   34.60    4.10
  -5  -8   0    3.80    4.50
  -5  -8   0    5.20    2.80
   5   8   0    9.00    3.40
   5   8   0    4.70    3.00
   5   8   0    8.20    4.10
  -6  -8   0   -3.80    3.00
  -6  -8   0   -1.30    5.50
   6   8   0   -1.50    4.80
   6   8   0   -0.70    4.30
  -7  -8   0   -2.40    3.90
   8  -9   0  102.69   11.90
   8  -9   0  119.49   11.50
  -8   9   0  109.69    9.20
  -8   9   0  124.39    8.80
   7  -9   0    8.00    5.50
   7  -9   0   11.70    5.90
  -7   9   0    4.90    3.70
  -7   9   0   10.00    4.20
   6  -9   0    2.90    4.30
   6  -9   0   -2.00    4.70
   6  -9   0   -0.10    3.80
  -6   9   0   -3.30    4.10
  -6   9   0   -0.20    3.10
  -6   9   0   -1.90    2.90
   5  -9   0   40.50    5.10
   5  -9   0   42.20    6.40
   5  -9   0   34.40    4.10
  -5   9   0   45.10    4.70
  -5   9   0   42.30    4.20
  -5   9   0   39.30    4.80
   4  -9   0   -4.00    5.30
   4  -9   0    1.80    2.80
   4  -9   0    2.60    3.30
  -4   9   0    1.50    2.10
  -4   9   0    5.30    2.30
  -4   9   0    1.50    2.40
   3  -9   0   50.49    4.90
   3  -9   0   45.00    7.00
  -3   9   0   48.80    4.10
  -3   9   0   54.29    3.90
  -3   9   0   50.89    4.10
   2  -9   0   52.79    5.90
   2  -9   0   60.69    5.30
   2  -9   0   62.49    6.80
   2  -9   0   48.60    6.90
  -2   9   0   61.99    4.10
   1  -9   0    0.00    2.00
   1  -9   0   -2.00    4.70
   1  -9   0   -0.20    2.80
   1  -9   0    1.30    3.50
   1  -9   0    1.80    3.30
  -1   9   0    3.20    2.10
   0  -9   0   33.00    4.50
   0  -9   0   39.00    3.70
   0  -9   0   44.50    5.00
   0  -9   0   34.20    5.10
   0  -9   0   37.70    4.80
   0   9   0   34.10    3.70
   0   9   0   40.60    3.80
  -1  -9   0  186.18    8.70
  -1  -9   0  218.88    7.70
  -1  -9   0  213.38    9.10
  -1  -9   0  212.08   10.30
   1   9   0  213.08    7.80
   1   9   0  220.58    7.90
   1   9   0  213.78    8.00
  -2  -9   0   16.30    3.40
  -2  -9   0   23.10    3.10
   2   9   0   16.10    2.80
   2   9   0   15.70    3.10
   2   9   0   15.40    2.70
  -3  -9   0   12.90    3.00
  -3  -9   0    8.20    3.20
   3   9   0   19.80    3.50
   3   9   0    8.70    2.80
   3   9   0    5.80    2.60
  -4  -9   0    7.40    4.30
  -4  -9   0    3.00    3.00
   4   9   0    6.50    3.00
   4   9   0    2.00    2.60
   4   9   0    2.80    3.60
  -5  -9   0   43.20    4.30
  -5  -9   0   35.30    6.70
   5   9   0   40.30    5.50
   5   9   0   39.50    4.60
  -6  -9   0    4.00    3.90
  -6  -9   0    0.70    7.00
   6   9   0    8.60    5.60
   7 -10   0   42.30    7.40
   7 -10   0   18.70    6.50
  -7  10   0   27.30    5.20
  -7  10   0   19.60    4.70
   6 -10   0   65.79    8.40
   6 -10   0   56.29    6.30
  -6  10   0   63.09    6.70
  -6  10   0   62.09    7.80
  -6  10   0   58.89    6.50
   5 -10   0   -5.60    4.00
   5 -10   0    8.20    5.40
   5 -10   0    3.20    4.20
  -5  10   0    1.50    2.90
  -5  10   0    1.50    3.70
  -5  10   0    3.20    2.70
   4 -10   0   17.60    5.50
   4 -10   0   15.60    4.20
   4 -10   0   12.70    4.00
  -4  10   0   12.00    3.20
  -4  10   0   13.20    2.80
  -4  10   0   15.00    2.90
   3 -10   0   13.00    3.50
   3 -10   0   13.70    3.90
   3 -10   0   12.90    5.00
  -3  10   0   12.50    2.60
  -3  10   0   11.10    2.50
  -3  10   0   13.10    2.80
   2 -10   0    7.30    3.10
   2 -10   0    0.30    3.50
   2 -10   0    4.80    4.30
  -2  10   0    6.10    2.30
  -2  10   0    6.70    2.20
  -2  10   0    4.80    2.50
   1 -10   0   -0.80    5.70
   1 -10   0   -1.20    3.40
   1 -10   0    0.30    2.70
   1 -10   0   -0.20    3.70
  -1  10   0   -0.70    1.80
  -1  10   0    4.10    2.40
  -1  10   0   -2.60    1.80
   0 -10   0   40.40    4.50
   0 -10   0   36.60    3.10
   0 -10   0   44.60    4.70
   0 -10   0   36.40    5.80
   0  10   0   39.00    4.20
   0  10   0   34.30    3.50
   0  10   0   33.20    4.20
  -1 -10   0   16.10    3.10
  -1 -10   0   15.80    3.50
  -1 -10   0   12.60    2.80
   1  10   0   19.90    3.20
   1  10   0   19.70    3.00
   1  10   0   17.00    2.90
  -2 -10   0   44.90    3.80
  -2 -10   0   48.00    6.00
   2  10   0   43.50    4.50
   2  10   0   44.40    5.10
   2  10   0   36.90    3.90
  -3 -10   0    4.10    3.80
  -3 -10   0   -2.70    2.80
   3  10   0   -1.40    3.20
   3  10   0   -0.40    2.50
   3  10   0   -1.60    3.00
  -4 -10   0   13.40    5.20
  -4 -10   0   10.40    3.30
   4  10   0    7.70    3.10
   4  10   0    9.40    4.40
  -5 -10   0    1.20    3.40
  -5 -10   0   15.00    6.60
   5  10   0   10.70    5.30
  -7  11   0   -5.50    4.80
   6 -11   0  125.49   10.20
   6 -11   0  118.09   13.10
  -6  11   0  115.59    8.60
  -6  11   0  138.49    8.80
   5 -11   0    0.00    6.30
   5 -11   0   -4.10    4.40
  -5  11   0   -0.50    4.70
  -5  11   0   -1.60    3.10
  -5  11   0    1.50    3.50
   4 -11   0   56.09    7.50
   4 -11   0   68.69   10.10
   4 -11   0   63.99    7.20
  -4  11   0   71.79    5.70
  -4  11   0   64.59    6.40
  -4  11   0   62.79    5.50
   3 -11   0   11.00    5.80
   3 -11   0   11.20    4.10
  -3  11   0    8.40    3.30
  -3  11   0   13.90    3.00
  -3  11   0   11.60    2.60
   2 -11   0    7.50    5.10
   2 -11   0    0.80    3.50
  -2  11   0    1.80    3.00
  -2  11   0    1.30    2.10
  -2  11   0    5.40    2.50
   1 -11   0   49.99    5.10
   1 -11   0   58.99    7.50
  -1  11   0   54.99    4.60
  -1  11   0   48.00    4.60
  -1  11   0   46.90    5.30
   0 -11   0   12.40    3.70
   0 -11   0    8.90    3.50
   0 -11   0    8.30    4.10
   0  11   0    9.30    2.70
   0  11   0    6.80    3.20
   0  11   0   10.10    2.60
  -1 -11   0   17.70    4.10
  -1 -11   0   12.20    3.30
   1  11   0   14.10    3.00
   1  11   0   14.30    2.80
   1  11   0    8.10    3.40
  -2 -11   0    6.20    3.80
  -2 -11   0   -2.50    3.10
   2  11   0   -0.20    2.70
   2  11   0    3.40    3.20
  -3 -11   0   25.50    3.80
  -3 -11   0   20.90    4.90
   3  11   0   21.00    3.60
   3  11   0   30.60    4.70
  -4 -11   0    0.80    3.50
   4  11   0    7.00    4.70
   5 -12   0   51.19    9.30
   5 -12   0   41.60    6.50
  -5  12   0   66.89    6.90
  -5  12   0   55.79    5.50
   4 -12   0   48.00    8.30
   4 -12   0   42.70    6.20
  -4  12   0   50.79    6.00
  -4  12   0   38.20    5.40
  -4  12   0   36.40    4.30
   3 -12   0    0.00    3.90
   3 -12   0   -1.10    6.20
  -3  12   0    6.10    3.20
  -3  12   0    3.30    3.80
  -3  12   0    5.70    2.80
   2 -12   0    5.80    5.60
  -2  12   0    6.10    2.60
  -2  12   0   -2.50    3.50
  -2  12   0   -1.50    2.70
   1 -12   0   20.50    4.50
   1 -12   0   16.90    6.00
  -1  12   0   13.80    3.20
  -1  12   0   14.50    3.90
  -1  12   0   11.80    2.90
   0 -12   0   12.20    4.40
   0  12   0    8.60    4.90
   0  12   0    2.90    2.70
   0  12   0    0.00    2.70
  -1 -12   0   11.00    3.70
  -1 -12   0    8.30    4.40
   1  12   0    8.60    3.20
   1  12   0   17.30    3.70
  -2 -12   0   20.00    4.10
  -2 -12   0   17.90    8.60
   2  12   0   18.20    4.10
   3 -13   0    6.00    7.70
  -3  13   0    0.90    5.10
  -3  13   0   -2.50    4.10
  -1  13  -1    4.90    3.70
  -1  13  -1    2.90    3.40
   1 -13   1    3.30    4.80
  -2  13  -1    0.10    4.50
  -2  13  -1    5.70    3.50
  -2  13  -1    5.50    3.10
   2 -13   1   -2.20    4.10
   2 -13   1   -0.70    7.00
  -3  13  -1   10.10    3.80
   3 -13   1    5.40    7.80
   3 -13   1   11.00    8.20
   3  12  -1   10.00    7.20
  -3 -12   1   11.90    4.00
   2  12  -1   41.10    5.80
   2  12  -1   34.60    4.50
  -2 -12   1   48.20    5.90
  -2 -12   1   31.00    4.40
   1  12  -1    9.10    3.00
   1  12  -1    8.90    3.10
  -1 -12   1    2.40    3.60
  -1 -12   1    5.10    4.20
   0  12  -1   32.50    3.90
   0  12  -1   29.50    4.40
   0  12  -1   41.70    4.70
   0 -12   1   36.90    4.80
  -1  12  -1    6.60    2.50
  -1  12  -1    1.90    3.50
  -1  12  -1    6.10    2.90
   1 -12   1    6.90    5.60
   1 -12   1    3.20    3.60
  -2  12  -1   44.30    5.20
  -2  12  -1   36.20    4.40
  -2  12  -1   45.30    4.80
   2 -12   1   28.00    6.90
   2 -12   1   30.70    4.50
  -3  12  -1   24.20    3.60
  -3  12  -1   17.30    4.00
  -3  12  -1   24.50    3.60
   3 -12   1   31.20    7.30
   3 -12   1   19.60    4.50
  -4  12  -1   20.30    5.00
  -4  12  -1   27.90    4.20
  -4  12  -1   35.70    4.40
   4 -12   1   34.60    8.00
   4 -12   1   31.10    5.30
  -5  12  -1   23.20    4.60
  -5  12  -1   29.10    4.60
   5 -12   1   34.90    8.30
   5 -12   1   18.90    5.70
   4  11  -1    3.50    4.70
  -4 -11   1    1.60    5.40
  -4 -11   1    5.30    3.60
   3  11  -1   20.60    4.10
   3  11  -1   22.30    3.60
  -3 -11   1   35.50    5.50
  -3 -11   1   28.70    4.00
   2  11  -1  124.89    6.50
   2  11  -1  120.99    6.90
   2  11  -1  101.89    7.30
  -2 -11   1  126.69    6.60
  -2 -11   1  126.09    8.20
   1  11  -1   -0.70    3.00
   1  11  -1    0.20    2.40
   1  11  -1    4.10    2.40
  -1 -11   1    1.70    3.10
  -1 -11   1   11.80    3.90
   0  11  -1   12.30    2.70
   0  11  -1    8.20    3.10
   0  11  -1   11.00    2.90
   0 -11   1   17.30    4.30
   0 -11   1    8.30    3.00
   0 -11   1   13.70    3.60
  -1  11  -1    5.30    2.90
  -1  11  -1   -0.60    2.40
  -1  11  -1    2.50    2.10
   1 -11   1    2.30    2.90
   1 -11   1   -0.40    4.60
  -2  11  -1   18.10    2.90
  -2  11  -1   24.10    3.10
  -2  11  -1   14.30    3.20
   2 -11   1   19.50    3.80
   2 -11   1   18.90    5.20
   2 -11   1   16.00    5.30
  -3  11  -1   -1.80    2.90
  -3  11  -1    0.50    2.50
  -3  11  -1    4.00    2.40
   3 -11   1    1.10    4.40
   3 -11   1    3.40    3.60
   3 -11   1   -3.70    4.90
  -4  11  -1   18.90    3.80
  -4  11  -1   19.10    3.30
  -4  11  -1   21.20    3.40
   4 -11   1   16.70    5.10
   4 -11   1   28.40    6.70
   4 -11   1   19.80    4.40
  -5  11  -1   13.30    3.60
  -5  11  -1   14.70    3.80
  -5  11  -1   15.50    5.70
   5 -11   1   15.60    4.70
   5 -11   1   17.20    7.00
  -6  11  -1   21.90    4.80
  -6  11  -1   21.10    4.70
   6 -11   1   18.30    7.20
   6 -11   1   22.60    5.90
  -7  11  -1   22.30    5.60
  -7  11  -1   23.10    5.20
   7 -11   1   23.90    7.00
   5  10  -1    0.40    4.60
  -5 -10   1   -0.50    3.40
  -5 -10   1    1.30    6.00
   4  10  -1   12.40    3.30
   4  10  -1   15.70    4.10
  -4 -10   1   16.40    5.20
  -4 -10   1   16.70    3.70
   3  10  -1    1.00    2.60
   3  10  -1    2.90    3.20
   3  10  -1   -4.50    2.60
  -3 -10   1    2.20    3.10
  -3 -10   1   -3.50    3.70
   2  10  -1    8.80    2.90
   2  10  -1   12.40    2.80
   2  10  -1    3.70    2.70
  -2 -10   1   10.40    3.10
  -2 -10   1    6.00    3.60
   1  10  -1  330.67   11.30
   1  10  -1  335.87   11.30
   1  10  -1  346.87   11.20
  -1 -10   1  337.17   12.20
  -1 -10   1  338.37   11.10
  -1 -10   1  359.06   10.90
   0  10  -1   40.80    4.40
   0  10  -1   45.90    4.20
   0  10  -1   44.20    4.20
   0 -10   1   27.80    4.60
   0 -10   1   48.40    4.50
   0 -10   1   45.20    4.90
   0 -10   1   34.40    5.60
   0 -10   1   46.20    5.80
  -1  10  -1   17.30    2.80
  -1  10  -1   18.20    2.60
  -1  10  -1   17.50    2.70
   1 -10   1   14.60    3.80
   1 -10   1   11.70    5.60
   1 -10   1   18.60    2.80
   1 -10   1   18.90    3.50
   1 -10   1   17.60    4.40
  -2  10  -1   96.49    5.10
  -2  10  -1   98.09    5.10
  -2  10  -1   98.69    5.30
   2 -10   1   88.09    8.20
   2 -10   1   90.99    6.50
   2 -10   1   91.59    6.10
  -3  10  -1   10.80    3.20
  -3  10  -1   15.60    6.00
  -3  10  -1   15.00    2.60
  -3  10  -1   19.30    2.70
   3 -10   1   15.90    3.50
   3 -10   1    8.20    3.60
   3 -10   1   16.90    5.20
  -4  10  -1   21.30    3.20
  -4  10  -1   17.30    3.20
  -4  10  -1   15.10    6.30
  -4  10  -1   15.50    2.80
   4 -10   1   17.00    3.70
   4 -10   1   19.50    4.10
   4 -10   1   20.90    5.80
  -5  10  -1   18.30    3.50
  -5  10  -1   14.20    3.80
  -5  10  -1   15.90    3.30
  -5  10  -1   14.00    6.90
   5 -10   1   16.10    5.80
   5 -10   1   12.10    4.20
   5 -10   1   18.50    4.20
  -6  10  -1   -2.30    3.40
  -6  10  -1    3.50    3.50
   6 -10   1   -6.70    4.70
   6 -10   1   -1.90    5.70
  -7  10  -1   15.20    4.80
  -7  10  -1   21.30    4.60
   7 -10   1   12.20    6.80
   7 -10   1   16.10    6.30
   6   9  -1   14.80    4.90
   6   9  -1   28.80    5.90
  -6  -9   1   21.20    7.10
  -6  -9   1   20.10    3.70
   5   9  -1    9.60    4.60
   5   9  -1   16.60    3.90
  -5  -9   1   17.00    3.50
  -5  -9   1   20.80    5.80
   4   9  -1   10.80    3.80
   4   9  -1   10.10    3.10
   4   9  -1   11.70    3.10
  -4  -9   1   14.60    3.20
  -4  -9   1   19.60    4.60
   3   9  -1  184.88    8.10
   3   9  -1  181.78    7.60
   3   9  -1  175.08    7.70
  -3  -9   1  190.18    9.10
  -3  -9   1  179.88    7.50
   2   9  -1  162.98    7.10
   2   9  -1  151.28    6.80
   2   9  -1  152.48    6.80
  -2  -9   1  168.78    6.60
  -2  -9   1  165.78    8.00
   1   9  -1    7.40    2.30
   1   9  -1    2.60    2.40
   1   9  -1    4.60    2.20
  -1  -9   1   -3.00    2.60
  -1  -9   1    6.60    2.80
  -1  -9   1    1.50    3.10
  -1  -9   1    5.60    2.50
  -1  -9   1    6.70    2.50
   0   9  -1    1.20    3.20
   0   9  -1    2.20    2.10
   0   9  -1    3.50    2.10
   0  -9   1    0.40    3.70
   0  -9   1    0.60    2.70
   0  -9   1    0.40    2.80
   0  -9   1    0.00    2.20
   0  -9   1   -3.70    2.70
  -1   9  -1    7.70    4.00
  -1   9  -1    7.50    2.20
  -1   9  -1   10.30    2.40
   1  -9   1    9.80    2.20
   1  -9   1   14.80    4.80
   1  -9   1   12.30    3.70
   1  -9   1    8.20    2.90
   1  -9   1   11.60    3.10
  -2   9  -1    2.30    4.30
  -2   9  -1    3.60    2.00
  -2   9  -1    5.90    2.00
  -2   9  -1    2.10    1.90
   2  -9   1    5.10    5.20
   2  -9   1    2.00    2.70
   2  -9   1    2.10    2.70
  -3   9  -1   -3.30    1.90
  -3   9  -1    2.90    2.00
  -3   9  -1    4.20    4.80
   3  -9   1    4.70    2.80
  -4   9  -1   83.09    4.70
  -4   9  -1   80.19    5.10
  -4   9  -1   88.89    4.90
   4  -9   1   78.89    5.40
   4  -9   1   89.49    6.00
  -5   9  -1   33.60    3.70
  -5   9  -1   38.20    7.40
  -5   9  -1   30.30    3.20
  -5   9  -1   30.70    3.70
   5  -9   1   31.80    3.80
   5  -9   1   35.30    5.90
   5  -9   1   35.40    4.60
  -6   9  -1   33.00    4.30
  -6   9  -1   26.60    4.30
  -6   9  -1   32.60    7.70
  -6   9  -1   27.80    4.00
   6  -9   1   33.70    6.10
   6  -9   1   29.20    5.30
  -7   9  -1   65.19    7.10
  -7   9  -1   38.70    4.80
   7  -9   1   50.09    6.90
   7  -9   1   46.60    6.30
  -8   9  -1   16.70    5.40
  -8   9  -1    8.90    4.50
   8  -9   1   14.70    6.50
   8  -9   1   10.30    6.90
   7   8  -1    1.80    6.00
  -7  -8   1    9.80    5.60
  -7  -8   1   16.90    7.00
   6   8  -1   -0.70    4.70
   6   8  -1   -7.70    3.70
  -6  -8   1    3.70    3.10
  -6  -8   1   -2.70    5.10
   5   8  -1    6.40    4.00
   5   8  -1    7.60    3.20
   5   8  -1    7.70    3.00
  -5  -8   1    5.70    3.00
  -5  -8   1    7.10    4.60
   4   8  -1   50.99    4.70
   4   8  -1   64.69    5.00
   4   8  -1   56.09    5.90
  -4  -8   1   52.79    4.60
  -4  -8   1   66.59    6.50
   3   8  -1   52.49    4.60
   3   8  -1   56.29    4.80
   3   8  -1   48.30    4.40
  -3  -8   1   54.89    5.70
  -3  -8   1   52.89    4.30
   2   8  -1   88.59    4.90
   2   8  -1   80.49    5.10
   2   8  -1   87.69    7.30
  -2  -8   1   83.49    4.50
  -2  -8   1   74.39    5.20
  -2  -8   1   89.59    6.00
   1   8  -1  177.68    6.90
   1   8  -1  169.58    6.70
   1   8  -1  171.38    6.60
  -1  -8   1  183.28    6.40
  -1  -8   1  171.08    7.00
  -1  -8   1  157.58    7.50
  -1  -8   1  179.58    6.70
  -1  -8   1  177.78    7.50
   0   8  -1   66.59    4.10
   0   8  -1   71.19    4.00
   0   8  -1   65.29    5.90
   0   8  -1   69.09    4.30
   0  -8   1   70.59    3.90
   0  -8   1   57.79    4.40
   0  -8   1   58.99    5.70
   0  -8   1   64.59    5.30
   0  -8   1   66.89    4.40
   0  -8   1   68.09    4.80
  -1   8  -1  133.79    5.60
  -1   8  -1  135.79    5.50
  -1   8  -1  134.39    8.10
  -1   8  -1  136.49    5.40
   1  -8   1  133.79    5.90
   1  -8   1  117.69    5.20
   1  -8   1  133.19    4.90
   1  -8   1  142.99    6.60
   1  -8   1  130.09    8.20
  -2   8  -1   28.10    3.30
  -2   8  -1   33.90    5.30
  -2   8  -1   30.00    2.70
  -2   8  -1   26.90    3.00
   2  -8   1   28.90    3.40
   2  -8   1   24.50    5.00
   2  -8   1   22.20    3.00
   2  -8   1   33.30    3.90
  -3   8  -1   75.79    4.10
  -3   8  -1   75.39    8.10
  -3   8  -1   80.99    4.40
  -3   8  -1   71.59    3.90
   3  -8   1   71.89    5.30
   3  -8   1   84.79    5.50
   3  -8   1   80.99    8.60
   3  -8   1   80.69    4.50
  -4   8  -1   92.09    4.60
  -4   8  -1   93.29    5.00
  -4   8  -1   87.19    4.40
  -4   8  -1   93.99    9.20
   4  -8   1   85.59    5.60
   4  -8   1   88.79    4.80
   4  -8   1   93.19    5.80
  -5   8  -1   67.59    9.10
  -5   8  -1   61.09    4.80
  -5   8  -1   65.39    4.70
  -5   8  -1   64.09    4.10
   5  -8   1   46.30    5.30
   5  -8   1   54.59    4.50
  -6   8  -1  107.09    6.70
  -6   8  -1  110.49    6.30
  -6   8  -1  115.79   11.10
  -6   8  -1  120.99    6.00
   6  -8   1  105.49    5.90
   6  -8   1  118.29    7.70
  -7   8  -1   10.10    3.60
  -7   8  -1   14.70    4.50
  -7   8  -1   13.10    3.70
  -7   8  -1   12.00    7.00
   7  -8   1   27.00    5.90
   7  -8   1   14.20    4.90
  -8   8  -1    7.20    4.40
  -8   8  -1    3.30    4.20
   8  -8   1   -5.30    5.30
   8  -8   1    9.50    6.00
  -9   8  -1    1.60    5.70
   9  -8   1   -7.20    6.80
   7   7  -1   -7.70    4.40
   7   7  -1    2.00    5.30
  -7  -7   1   -5.70    5.60
  -7  -7   1    1.10    2.90
   6   7  -1  185.18    9.30
   6   7  -1  173.78    8.70
   6   7  -1  188.98    8.80
  -6  -7   1  182.98   10.90
  -6  -7   1  199.88    8.10
   5   7  -1    5.00    2.80
   5   7  -1    5.10    3.60
   5   7  -1    3.10    2.70
  -5  -7   1    3.60    2.80
  -5  -7   1    6.90    4.20
   4   7  -1   21.80    3.20
   4   7  -1   26.70    3.10
   4   7  -1   27.30    3.50
  -4  -7   1   17.20    4.10
  -4  -7   1   21.60    2.90
   3   7  -1  170.08    6.80
   3   7  -1  167.08    7.10
   3   7  -1  160.68    6.90
  -3  -7   1  165.68    7.20
  -3  -7   1  172.48    7.80
  -3  -7   1  160.48    6.40
   2   7  -1   17.90    2.50
   2   7  -1   23.00    3.00
  -2  -7   1   20.50    2.50
  -2  -7   1   17.40    3.00
  -2  -7   1   17.50    2.60
  -2  -7   1   17.50    2.70
  -2  -7   1   15.10    2.30
   1   7  -1  104.79    5.00
   1   7  -1  112.99    5.20
   1   7  -1  122.29    5.00
   1   7  -1  119.89    5.10
  -1  -7   1  107.79    4.90
  -1  -7   1  118.99    5.30
  -1  -7   1  118.79    5.70
  -1  -7   1  119.99    5.40
  -1  -7   1  101.19    6.80
  -1  -7   1  119.69    4.70
  -1  -7   1  104.09    4.80
   0   7  -1   80.39    3.80
   0   7  -1   73.49    4.50
   0   7  -1   86.79    5.70
   0   7  -1   86.79    4.10
   0   7  -1   79.89    4.10
   0  -7   1   76.59    4.60
   0  -7   1   78.49    5.50
   0  -7   1   76.79    4.30
   0  -7   1   77.49    4.10
   0  -7   1   81.49    3.80
   0  -7   1   79.49    4.00
  -1   7  -1  375.66   10.80
  -1   7  -1  362.86   10.40
  -1   7  -1  352.66   11.10
  -1   7  -1  352.16   12.90
  -1   7  -1  365.86   10.30
   1  -7   1  342.17   10.40
   1  -7   1  356.26   10.60
   1  -7   1  346.57    9.80
   1  -7   1  351.96   12.70
   1  -7   1  334.47   10.70
   1  -7   1  367.76   11.20
  -2   7  -1    2.00    1.80
  -2   7  -1   -0.10    1.40
  -2   7  -1    2.60    3.60
  -2   7  -1    1.90    1.40
  -2   7  -1    1.20    1.40
   2  -7   1   -0.10    1.50
   2  -7   1    0.10    1.90
   2  -7   1   -1.30    1.80
   2  -7   1    4.60    3.00
   2  -7   1   -1.80    1.40
  -3   7  -1  250.37    7.70
  -3   7  -1  232.28    8.60
  -3   7  -1  256.27   12.00
  -3   7  -1  255.87    7.50
  -3   7  -1  245.58    8.10
   3  -7   1  244.98    7.70
   3  -7   1  233.28    8.10
   3  -7   1  243.88   10.90
   3  -7   1  236.78    8.10
   3  -7   1  262.57    8.90
  -4   7  -1  210.88   11.50
  -4   7  -1  197.88    7.10
  -4   7  -1  198.68    6.70
  -4   7  -1  198.28    6.60
   4  -7   1  183.78    6.90
   4  -7   1  178.68    6.70
   4  -7   1  195.08    6.50
   4  -7   1  200.58    8.10
  -5   7  -1   72.39    4.70
  -5   7  -1   72.79    4.10
  -5   7  -1   79.69    4.80
  -5   7  -1   75.29    8.90
   5  -7   1   65.49    4.70
   5  -7   1   63.09    5.50
  -6   7  -1  109.39    5.70
  -6   7  -1   94.29    6.00
  -6   7  -1  112.39   10.50
  -6   7  -1  108.89    5.50
   6  -7   1   91.79    5.80
   6  -7   1   83.59    8.40
   6  -7   1  105.09    5.10
  -7   7  -1   18.50    3.40
  -7   7  -1   17.10    4.00
  -7   7  -1   19.60    4.10
  -7   7  -1   15.20    6.90
   7  -7   1   18.70    4.10
   7  -7   1   10.80    3.20
   7  -7   1   19.40    5.50
   7  -7   1   13.30    4.40
  -8   7  -1   18.70    4.20
  -8   7  -1   14.50    4.30
   8  -7   1   24.20    6.30
   8  -7   1   11.00    5.40
  -9   7  -1    8.70    5.30
   9  -7   1    6.40    7.10
   9  -7   1    6.10    6.70
   8   6  -1    1.20    6.20
   8   6  -1   -4.20    5.10
  -8  -6   1    5.50    7.40
   7   6  -1    3.30    4.10
   7   6  -1   14.10    5.00
   7   6  -1   -4.00    5.20
  -7  -6   1   14.40    5.70
  -7  -6   1   10.80    3.10
   6   6  -1  110.59    7.40
   6   6  -1  101.49    6.80
   6   6  -1   98.89    6.70
  -6  -6   1  121.69    8.40
  -6  -6   1  112.09    6.00
   5   6  -1  165.28    7.80
   5   6  -1  159.68    7.30
   5   6  -1  161.68    7.30
  -5  -6   1  168.78    9.00
  -5  -6   1  170.48    6.70
   4   6  -1   -3.60    2.00
   4   6  -1    4.80    2.30
   4   6  -1   -0.70    2.70
  -4  -6   1    0.20    2.60
  -4  -6   1   -1.60    2.90
  -4  -6   1   -0.90    2.00
   3   6  -1   47.30    4.10
   3   6  -1   48.70    4.40
   3   6  -1   48.10    3.50
  -3  -6   1   52.49    4.30
  -3  -6   1   47.60    3.70
  -3  -6   1   44.90    3.70
  -3  -6   1   50.89    4.50
  -3  -6   1   48.40    3.30
   2   6  -1    4.80    2.00
   2   6  -1    6.10    1.90
   2   6  -1    1.10    1.70
   2   6  -1    5.80    1.50
  -2  -6   1    4.10    1.70
  -2  -6   1    4.10    1.60
  -2  -6   1    0.10    1.70
  -2  -6   1    6.20    1.80
  -2  -6   1    3.80    2.10
   1   6  -1   27.90    2.70
   1   6  -1   25.50    3.10
   1   6  -1   26.80    2.90
   1   6  -1   33.60    2.80
   1   6  -1   31.60    3.00
  -1  -6   1   27.10    2.70
  -1  -6   1   29.40    3.20
  -1  -6   1   25.30    2.60
  -1  -6   1   34.40    3.10
  -1  -6   1   28.10    3.10
  -1  -6   1   29.80    2.60
   0   6  -1   84.79    3.90
   0   6  -1   88.49    4.00
   0   6  -1   81.49    5.30
   0   6  -1   86.69    3.70
   0   6  -1   81.19    4.10
   0  -6   1   81.39    3.60
   0  -6   1   86.69    4.30
   0  -6   1   80.09    3.80
   0  -6   1   80.19    4.10
   0  -6   1   82.29    3.80
  -1   6  -1  162.38    5.30
  -1   6  -1  156.58    6.00
  -1   6  -1  161.28    5.40
  -1   6  -1  161.88    7.80
  -1   6  -1  156.38    5.60
   1  -6   1  163.98    5.40
   1  -6   1  156.18    5.70
   1  -6   1  160.68    6.00
   1  -6   1  165.98    7.20
   1  -6   1  154.38    5.50
  -2   6  -1   44.80    2.50
  -2   6  -1   40.00    3.20
  -2   6  -1   44.80    2.60
  -2   6  -1   40.60    2.90
  -2   6  -1   39.90    5.60
   2  -6   1   48.50    2.80
   2  -6   1   42.50    2.90
   2  -6   1   44.20    3.70
   2  -6   1   40.30    4.60
   2  -6   1   49.00    2.70
  -3   6  -1  126.09    7.90
  -3   6  -1  118.19    4.40
  -3   6  -1  124.39    5.40
  -3   6  -1  123.89    4.30
  -3   6  -1  120.49    4.70
   3  -6   1  121.49    4.70
   3  -6   1  119.59    4.50
   3  -6   1  124.39    5.60
   3  -6   1  111.89    7.60
   3  -6   1  119.49    4.40
  -4   6  -1   36.80    2.90
  -4   6  -1   38.80    5.70
  -4   6  -1   38.50    3.20
  -4   6  -1   36.30    3.80
  -4   6  -1   32.70    3.20
   4  -6   1   44.10    2.90
   4  -6   1   47.30    5.90
   4  -6   1   41.20    4.00
   4  -6   1   34.90    3.20
   4  -6   1   39.80    2.90
  -5   6  -1  806.02   21.80
  -5   6  -1  821.72   22.20
  -5   6  -1  827.22   26.90
  -5   6  -1  814.32   21.70
   5  -6   1  760.32   22.00
   5  -6   1  803.52   21.60
   5  -6   1  803.42   21.20
   5  -6   1  824.02   23.00
  -6   6  -1   40.60    4.00
  -6   6  -1   44.60    4.30
  -6   6  -1   41.10    4.70
   6  -6   1   40.90    4.10
   6  -6   1   42.20    5.30
   6  -6   1   35.40    2.90
  -7   6  -1    2.60    2.90
  -7   6  -1    3.00    2.70
  -7   6  -1    2.80    5.80
   7  -6   1    4.60    2.10
   7  -6   1    7.90    3.20
   7  -6   1    4.90    2.60
   7  -6   1   -1.50    3.80
   7  -6   1    6.80    3.60
  -8   6  -1   27.30    4.30
  -8   6  -1   36.30    4.50
  -8   6  -1   25.30    8.30
   8  -6   1   31.70    6.30
   8  -6   1   28.30    5.70
   8  -6   1   25.80    5.30
  -9   6  -1   10.40    5.00
   9  -6   1    4.00    6.30
   9  -6   1    5.50    7.30
   8   5  -1   18.60    5.80
   8   5  -1   18.60    5.20
  -8  -5   1   17.60    3.50
  -8  -5   1   21.40    7.80
   7   5  -1  125.89    7.90
   7   5  -1  116.09    7.80
   7   5  -1  120.19    8.10
  -7  -5   1  145.79   10.00
  -7  -5   1  114.29    6.40
   6   5  -1  309.77   11.00
   6   5  -1  313.37   10.90
   6   5  -1  302.17   11.30
  -6  -5   1  322.97   10.60
   5   5  -1   -2.50    2.80
   5   5  -1    1.00    2.60
   5   5  -1   -0.70    2.50
  -5  -5   1    0.80    2.70
  -5  -5   1    2.00    2.20
  -5  -5   1   -0.20    3.20
  -5  -5   1   -2.50    2.10
   4   5  -1    4.20    1.60
   4   5  -1   -1.40    2.40
   4   5  -1    1.90    2.40
   4   5  -1    4.10    2.30
  -4  -5   1    3.20    2.00
  -4  -5   1   -0.70    2.30
  -4  -5   1    6.40    3.00
  -4  -5   1    3.80    2.30
  -4  -5   1   -2.40    1.90
   3   5  -1  211.28    7.20
   3   5  -1  222.38    7.40
   3   5  -1  224.28    7.40
   3   5  -1  219.98    7.70
  -3  -5   1  206.78    7.90
  -3  -5   1  209.78    6.90
  -3  -5   1  215.38    7.10
  -3  -5   1  222.78    7.90
  -3  -5   1  205.38    7.20
   2   5  -1   34.40    3.10
   2   5  -1   33.30    3.20
   2   5  -1   33.50    3.10
   2   5  -1   37.30    2.60
  -2  -5   1   30.20    2.80
  -2  -5   1   26.20    3.40
  -2  -5   1   35.60    2.80
  -2  -5   1   31.00    2.90
  -2  -5   1   28.10    2.90
   1   5  -1   53.79    3.40
   1   5  -1   60.09    3.20
   1   5  -1   56.19    3.30
   1   5  -1   59.59    3.10
   1   5  -1   57.59    3.40
  -1  -5   1   54.99    2.90
  -1  -5   1   56.49    3.10
  -1  -5   1   55.59    3.60
  -1  -5   1   50.79    3.00
  -1  -5   1   51.19    3.50
  -1  -5   1   56.59    3.20
   0   5  -1  159.18    5.70
   0   5  -1  142.29    7.50
   0   5  -1  162.98    5.30
   0   5  -1  158.98    5.40
   0   5  -1  152.38    5.50
   0  -5   1  161.48    5.60
   0  -5   1  160.28    5.30
   0  -5   1  161.38    5.80
   0  -5   1  156.08    6.10
   0  -5   1  158.88    5.40
   0  -5   1  155.38    5.00
  -1   5  -1   14.60    1.50
  -1   5  -1   14.60    2.10
  -1   5  -1   13.00    1.50
  -1   5  -1   11.00    1.70
  -1   5  -1   14.20    3.30
   1  -5   1   15.50    2.80
   1  -5   1   11.40    1.80
   1  -5   1   12.50    2.10
   1  -5   1   11.70    1.70
   1  -5   1   16.10    2.00
  -2   5  -1 1207.28   32.30
  -2   5  -1 1185.98   34.30
  -2   5  -1 1228.68   31.50
  -2   5  -1 1249.28   31.40
  -2   5  -1 1224.58   31.80
   2  -5   1 1235.28   34.20
   2  -5   1 1222.18   31.50
   2  -5   1 1235.88   32.40
   2  -5   1 1242.28   31.90
   2  -5   1 1228.38   31.60
  -3   5  -1   42.00    5.70
  -3   5  -1   41.00    2.30
  -3   5  -1   40.70    3.20
  -3   5  -1   42.10    2.70
  -3   5  -1   39.80    2.30
   3  -5   1   41.50    2.30
   3  -5   1   42.90    2.40
   3  -5   1   41.50    3.50
   3  -5   1   44.50    2.60
   3  -5   1   35.10    4.60
  -4   5  -1    1.10    1.40
  -4   5  -1    1.30    1.90
  -4   5  -1   -0.50    1.20
  -4   5  -1    0.70    1.50
  -4   5  -1   -0.10    3.70
   4  -5   1    0.00    1.10
   4  -5   1    4.90    3.40
   4  -5   1    0.50    1.20
   4  -5   1   -0.70    1.90
   4  -5   1    2.00    1.30
  -5   5  -1  771.22   25.00
  -5   5  -1  761.62   20.50
  -5   5  -1  724.73   21.50
  -5   5  -1  762.02   20.30
  -5   5  -1  761.32   20.60
   5  -5   1  748.43   24.80
   5  -5   1  766.32   19.90
   5  -5   1  726.63   20.50
   5  -5   1  785.62   20.10
   5  -5   1  749.62   19.50
   5  -5   1  774.52   21.70
  -6   5  -1    0.70    4.80
  -6   5  -1    0.20    1.90
  -6   5  -1    0.60    2.00
   6  -5   1    3.10    2.50
   6  -5   1    0.40    1.60
   6  -5   1    0.20    2.70
   6  -5   1    1.00    3.30
   6  -5   1    1.90    1.90
   6  -5   1    1.40    1.80
  -7   5  -1  148.69   12.10
  -7   5  -1  136.99    6.50
  -7   5  -1  135.59    6.50
   7  -5   1  135.59    5.00
   7  -5   1  136.29    5.80
   7  -5   1  133.19    7.40
   7  -5   1  130.89    6.00
  -8   5  -1   36.60    8.80
  -8   5  -1   39.40    4.30
   8  -5   1   29.70    5.00
   8  -5   1   41.00    5.90
   8  -5   1   36.80    6.80
   8  -5   1   33.30    4.00
   8  -5   1   38.90    4.80
   8  -5   1   42.10    7.10
   8  -5   1   41.90    3.20
   9  -5   1  121.19    9.30
   9  -5   1  149.19    6.40
   9  -5   1  128.59   12.90
   9  -5   1  149.59   11.40
   9  -5   1  141.89    9.80
   9   4  -1   55.29    7.10
   9   4  -1   45.40    7.00
  -9  -4   1   59.09    9.70
   8   4  -1   29.50    5.30
   8   4  -1   29.40    5.20
   8   4  -1   20.20    5.60
  -8  -4   1   36.00    7.20
  -8  -4   1   23.90    3.60
   7   4  -1   17.50    3.80
   7   4  -1   23.80    4.30
   7   4  -1   29.40    4.20
  -7  -4   1   23.90    3.20
  -7  -4   1   25.80    5.30
   6   4  -1   27.00    3.50
   6   4  -1   18.10    3.20
   6   4  -1   22.30    3.50
  -6  -4   1   21.00    2.90
  -6  -4   1   19.70    4.00
  -6  -4   1   15.50    3.30
   5   4  -1   20.10    3.10
   5   4  -1   18.60    2.70
   5   4  -1   19.60    3.30
   5   4  -1   26.10    3.10
  -5  -4   1   24.60    2.90
  -5  -4   1   22.50    2.60
  -5  -4   1   18.80    2.40
  -5  -4   1   25.20    3.80
  -5  -4   1   14.20    2.90
   4   4  -1    0.50    2.10
   4   4  -1    4.20    2.00
   4   4  -1    1.00    1.30
   4   4  -1    2.20    2.10
  -4  -4   1    1.00    2.50
  -4  -4   1    2.50    1.80
  -4  -4   1    0.00    2.40
  -4  -4   1    3.00    1.40
  -4  -4   1    4.10    1.80
   3   4  -1   -0.50    1.80
   3   4  -1   -0.80    1.60
   3   4  -1   -1.40    1.40
   3   4  -1    1.30    1.60
  -3  -4   1    0.00    1.60
  -3  -4   1   -1.80    1.70
  -3  -4   1   -0.40    1.10
  -3  -4   1    0.10    1.60
  -3  -4   1   -1.90    1.20
   2   4  -1  219.88    6.90
   2   4  -1  216.88    7.10
   2   4  -1  211.88    6.80
   2   4  -1  218.58    6.90
  -2  -4   1  204.38    7.80
  -2  -4   1  214.18    6.70
  -2  -4   1  226.08    6.80
  -2  -4   1  213.58    7.20
  -2  -4   1  222.28    7.00
   1   4  -1    2.10    1.80
   1   4  -1    2.50    1.90
   1   4  -1    1.80    1.70
   1   4  -1    2.40    1.80
   1   4  -1    2.50    1.60
  -1  -4   1    5.00    1.70
  -1  -4   1    2.50    1.90
  -1  -4   1    1.80    1.50
  -1  -4   1    0.10    1.40
  -1  -4   1    1.40    1.50
  -1  -4   1    3.10    1.60
   0   4  -1  316.87    8.70
   0   4  -1  300.47    9.00
   0   4  -1  306.17    9.80
   0   4  -1  312.47    8.90
   0   4  -1  311.97    8.70
   0  -4   1  312.47    8.90
   0  -4   1  310.37    8.80
   0  -4   1  300.27    9.40
   0  -4   1  309.07    9.00
   0  -4   1  277.97    9.90
  -1   4  -1  231.38    7.40
  -1   4  -1  241.58    6.70
  -1   4  -1  234.38    6.80
  -1   4  -1  236.78    7.10
  -1   4  -1  228.08    9.00
   1  -4   1  221.98    8.80
   1  -4   1  237.18    7.20
   1  -4   1  252.97    7.50
   1  -4   1  244.48    6.80
   1  -4   1  239.68    6.90
  -2   4  -1  109.89    4.10
  -2   4  -1  110.19    3.80
  -2   4  -1  114.59    3.60
  -2   4  -1   98.99    6.90
  -2   4  -1  113.59    4.80
   2  -4   1  116.09    3.70
   2  -4   1  111.99    4.20
   2  -4   1  119.29    4.80
   2  -4   1  110.39    6.50
   2  -4   1  112.69    3.90
  -3   4  -1   36.00    2.00
  -3   4  -1   31.70    2.30
  -3   4  -1   36.00    2.80
  -3   4  -1   35.10    5.30
  -3   4  -1   36.70    2.30
   3  -4   1   32.80    1.80
   3  -4   1   34.70    2.30
   3  -4   1   33.60    1.80
   3  -4   1   35.10    3.30
   3  -4   1   33.60    4.80
  -4   4  -1   74.19    4.40
  -4   4  -1   72.09    3.40
  -4   4  -1   81.39    6.90
  -4   4  -1   78.29    3.30
  -4   4  -1   75.59    3.60
   4  -4   1   81.19    6.20
   4  -4   1   82.99    3.30
   4  -4   1   79.89    4.50
   4  -4   1   79.89    2.70
   4  -4   1   78.79    3.00
   4  -4   1   81.69    3.10
  -5   4  -1   42.70    3.10
  -5   4  -1   42.70    3.60
  -5   4  -1   48.10    6.90
  -5   4  -1   49.80    3.80
  -5   4  -1   42.40    3.10
  -5   4  -1   42.90    2.50
   5  -4   1   53.89    6.00
   5  -4   1   42.30    3.20
   5  -4   1   43.60    2.70
   5  -4   1   44.80    2.80
   5  -4   1   41.00    4.60
  -6   4  -1   12.40    2.30
  -6   4  -1    9.10    5.20
  -6   4  -1    9.30    2.30
  -6   4  -1   13.10    1.80
   6  -4   1    9.70    3.30
   6  -4   1    9.80    1.90
   6  -4   1   10.70    2.40
   6  -4   1   10.30    2.10
   6  -4   1   10.70    2.80
  -7   4  -1   10.90    7.00
  -7   4  -1   12.60    2.20
  -7   4  -1   10.60    2.80
   7  -4   1   13.10    2.70
   7  -4   1    9.60    3.00
   7  -4   1   13.10    3.30
   7  -4   1   12.10    2.50
   7  -4   1   10.70    4.10
   7  -4   1    9.40    3.60
  -8   4  -1   54.19    9.30
  -8   4  -1   49.50    4.00
   8  -4   1   48.60    5.20
   8  -4   1   56.69    6.50
   8  -4   1   60.29    6.00
   8  -4   1   54.89    6.30
   8  -4   1   55.49    8.80
   8  -4   1   43.60    4.10
   8  -4   1   59.49    6.70
  -9   4  -1   31.00    3.50
   9  -4   1   25.20    7.30
   9  -4   1   36.10    7.00
   9  -4   1   28.00    5.30
   9  -4   1   32.20    5.50
 -10   4  -1    3.10    3.60
  10  -4   1   -6.20    8.10
  10  -4   1   -6.30    8.90
  10  -4   1    4.60    3.60
   9   3  -1   17.60    5.70
   9   3  -1   21.10    5.70
  -9  -3   1   37.20    8.60
  -9  -3   1   23.20    3.60
   8   3  -1    4.70    5.40
   8   3  -1    9.30    4.10
   8   3  -1    4.20    4.20
  -8  -3   1   16.70    6.00
  -8  -3   1   11.20    3.00
   7   3  -1   33.90    4.00
   7   3  -1   33.30    4.50
   7   3  -1   33.20    4.00
   7   3  -1   39.70    5.70
   7   3  -1   40.30    5.00
  -7  -3   1   35.00    3.50
  -7  -3   1   41.10    6.60
   6   3  -1    6.00    2.70
   6   3  -1    2.40    3.00
   6   3  -1    1.20    2.70
   6   3  -1    3.50    2.20
   6   3  -1    3.90    2.60
   6   3  -1    2.30    2.60
  -6  -3   1    1.00    2.40
  -6  -3   1    1.30    3.20
  -6  -3   1    0.10    2.60
  -6  -3   1    2.70    2.20
   5   3  -1   48.10    4.80
   5   3  -1   41.70    4.00
   5   3  -1   46.90    3.10
   5   3  -1   39.30    4.10
   5   3  -1   50.09    3.50
   5   3  -1   40.70    4.60
  -5  -3   1   50.09    3.70
  -5  -3   1   38.20    4.50
  -5  -3   1   51.09    3.60
  -5  -3   1   48.50    3.50
  -5  -3   1   43.30    4.80
   4   3  -1   21.30    1.90
   4   3  -1   19.90    2.30
   4   3  -1   17.50    2.10
   4   3  -1   22.30    2.10
   4   3  -1   16.00    2.50
   4   3  -1   20.70    2.40
  -4  -3   1   16.20    1.70
  -4  -3   1   18.10    2.10
  -4  -3   1   17.00    2.10
  -4  -3   1   15.20    2.60
  -4  -3   1   17.00    2.10
   3   3  -1  299.47    9.30
   3   3  -1  295.37    8.80
   3   3  -1  300.87    8.90
   3   3  -1  294.97    8.60
  -3  -3   1  295.77    9.30
  -3  -3   1  295.57    8.80
  -3  -3   1  263.07    9.80
  -3  -3   1  295.67    8.60
  -3  -3   1  299.57    8.80
   2   3  -1    3.20    1.70
   2   3  -1    0.70    1.60
   2   3  -1    2.50    1.70
   2   3  -1    0.70    1.90
  -2  -3   1    2.20    1.30
  -2  -3   1    0.50    1.50
  -2  -3   1    0.40    1.90
  -2  -3   1    0.40    1.50
  -2  -3   1    1.50    1.80
   1   3  -1   18.50    1.90
   1   3  -1   20.30    2.00
   1   3  -1   16.70    1.70
   1   3  -1   16.50    1.70
   1   3  -1   18.50    1.90
  -1  -3   1   18.00    1.80
  -1  -3   1   19.20    1.80
  -1  -3   1   15.40    1.30
  -1  -3   1   17.70    1.70
  -1  -3   1   18.60    1.90
  -1  -3   1   20.40    2.00
   0   3  -1  825.12   22.10
   0   3  -1  851.41   21.70
   0   3  -1  785.12   21.70
   0   3  -1  857.61   21.40
   0  -3   1  849.81   21.50
   0  -3   1  782.02   21.90
   0  -3   1  854.51   21.50
   0  -3   1  853.41   21.50
  -1   3  -1   33.90    2.90
  -1   3  -1   35.40    2.00
  -1   3  -1   34.30    1.50
  -1   3  -1   34.30    1.50
   1  -3   1   35.80    1.80
   1  -3   1   35.20    1.50
   1  -3   1   34.60    1.60
   1  -3   1   36.10    2.80
   1  -3   1   35.40    2.00
  -2   3  -1    1.30    1.70
  -2   3  -1    0.40    0.80
  -2   3  -1    1.00    2.70
  -2   3  -1    0.60    0.70
  -2   3  -1    0.90    1.00
   2  -3   1   -2.50    2.30
   2  -3   1    1.30    1.00
   2  -3   1    1.70    0.70
   2  -3   1    0.30    0.80
   2  -3   1    0.70    1.60
  -3   3  -1  414.36   11.50
  -3   3  -1  417.66   12.30
  -3   3  -1  435.96   11.40
  -3   3  -1  411.66   11.40
  -3   3  -1  408.96   14.40
   3  -3   1  436.56   11.20
   3  -3   1  427.06   12.30
   3  -3   1  436.06   11.10
   3  -3   1  422.76   11.70
   3  -3   1  423.06   14.20
  -4   3  -1   16.10    1.60
  -4   3  -1   20.00    1.80
  -4   3  -1   20.80    4.10
  -4   3  -1   22.60    2.60
  -4   3  -1   17.80    2.00
  -4   3  -1   22.60    2.60
   4  -3   1   15.20    2.60
   4  -3   1   21.30    1.60
   4  -3   1   20.80    2.90
   4  -3   1   19.70    1.90
   4  -3   1   16.30    2.60
   4  -3   1   19.20    1.70
  -5   3  -1  475.85   13.30
  -5   3  -1  473.55   12.80
  -5   3  -1  481.85   13.40
  -5   3  -1  477.45   17.00
   5  -3   1  480.95   13.00
   5  -3   1  486.95   14.60
   5  -3   1  489.95   13.30
   5  -3   1  489.95   13.70
   5  -3   1  455.05   14.60
   5  -3   1  481.65   16.60
   5  -3   1  477.75   13.20
  -6   3  -1  597.54   20.50
  -6   3  -1  573.84   15.20
  -6   3  -1  576.74   15.80
   6  -3   1  512.95   17.00
   6  -3   1  580.94   17.30
   6  -3   1  557.64   19.40
   6  -3   1  586.44   15.40
   6  -3   1  578.24   15.90
   6  -3   1  553.84   15.60
   6  -3   1  476.95   17.90
   6  -3   1  584.94   16.20
  -7   3  -1  411.56   11.70
  -7   3  -1  436.66   17.90
   7  -3   1  385.36   12.30
   7  -3   1  415.26   12.70
   7  -3   1  409.96   12.70
   7  -3   1  422.46   12.80
   7  -3   1  395.56   12.00
   7  -3   1  398.66   13.00
   7  -3   1  410.06   14.40
  -8   3  -1  341.47   10.50
   8  -3   1  353.36   11.90
   8  -3   1  369.26   15.30
   8  -3   1  334.17   12.10
   8  -3   1  334.87   13.80
   8  -3   1  349.57   12.40
   8  -3   1  309.57   11.20
   8  -3   1  367.26   12.10
  -9   3  -1    6.80    3.00
   9  -3   1    8.60    5.10
   9  -3   1   13.00    6.80
   9  -3   1   16.90    5.90
   9  -3   1   20.00    6.20
   9  -3   1    1.30    4.90
 -10   3  -1   86.49    6.60
  10  -3   1   90.69   10.20
  10  -3   1   95.59   14.90
   9   2  -1   -6.10    4.80
   9   2  -1   -3.20    6.70
   9   2  -1    0.70    6.50
   9   2  -1    7.00    5.30
  -9  -2   1    1.60    3.00
  -9  -2   1   -0.90    7.00
   8   2  -1    0.90    3.80
   8   2  -1    4.80    5.10
   8   2  -1    4.60    4.10
   8   2  -1    4.00    3.70
  -8  -2   1    0.70    5.20
  -8  -2   1    4.70    2.70
   7   2  -1    6.40    4.10
   7   2  -1   -4.10    2.90
   7   2  -1    1.40    3.10
   7   2  -1   -5.60    3.50
   7   2  -1   -0.60    5.70
   7   2  -1    3.40    3.20
  -7  -2   1    3.00    2.20
  -7  -2   1    0.90    4.20
   6   2  -1   26.60    3.10
   6   2  -1   29.00    3.40
   6   2  -1   26.10    3.50
   6   2  -1   25.90    3.50
   6   2  -1   25.10    4.90
   6   2  -1   23.10    3.00
   6   2  -1   21.70    3.20
   6   2  -1   31.50    4.10
   6   2  -1   25.10    2.90
  -6  -2   1   25.70    2.80
  -6  -2   1   30.70    4.20
   5   2  -1   -0.60    2.00
   5   2  -1   -0.70    4.00
   5   2  -1   -0.70    1.50
   5   2  -1   -0.40    2.00
   5   2  -1    3.90    1.70
   5   2  -1   -4.60    2.10
   5   2  -1    0.90    1.40
   5   2  -1    0.80    1.80
   5   2  -1    1.00    1.90
  -5  -2   1    0.40    2.40
  -5  -2   1   -0.90    1.80
  -5  -2   1    1.80    1.60
  -5  -2   1    0.50    1.60
   4   2  -1   60.49    3.10
   4   2  -1   61.59    3.20
   4   2  -1   64.59    4.40
   4   2  -1   65.79    4.10
   4   2  -1   56.99    3.30
   4   2  -1   68.69    3.60
  -4  -2   1   64.89    4.10
  -4  -2   1   65.59    3.80
  -4  -2   1   69.09    2.90
  -4  -2   1   68.19    3.50
  -4  -2   1   61.99    3.50
   3   2  -1  407.76   11.10
   3   2  -1  411.66   11.70
   3   2  -1  410.96   12.00
   3   2  -1  423.16   11.60
   3   2  -1  419.96   11.40
   3   2  -1  397.86   11.70
  -3  -2   1  411.46   11.30
  -3  -2   1  414.26   12.00
  -3  -2   1  403.66   11.50
  -3  -2   1  406.86   12.00
  -3  -2   1  415.96   11.60
   2   2  -1  186.68    5.90
   2   2  -1  192.58    5.10
   2   2  -1  184.18    5.70
   2   2  -1  184.18    5.50
   2   2  -1  191.68    5.60
  -2  -2   1  183.88    5.30
  -2  -2   1  179.28    5.60
  -2  -2   1  190.58    5.50
  -2  -2   1  182.68    5.70
  -2  -2   1  179.28    6.00
   1   2  -1   87.89    2.90
   1   2  -1   92.59    3.00
   1   2  -1   89.09    2.90
   1   2  -1   92.19    3.10
   1   2  -1   90.29    2.70
  -1  -2   1   91.89    2.90
  -1  -2   1   92.49    3.00
  -1  -2   1   90.49    3.10
  -1  -2   1   89.99    2.90
  -1  -2   1   91.59    2.60
   0   2  -1  320.07    8.30
   0   2  -1  311.27    8.40
   0   2  -1  312.87    8.40
   0   2  -1  319.07    8.30
   0  -2   1  319.07    8.40
   0  -2   1  311.17    8.30
   0  -2   1  288.37    8.70
   0  -2   1  301.57    8.40
   0  -2   1  319.37    8.30
  -1   2  -1 3466.95   85.59
  -1   2  -1 3384.16   85.89
  -1   2  -1 3272.27   86.39
  -1   2  -1 3371.86   85.89
  -1   2  -1 3494.35   85.69
   1  -2   1 3507.45   86.09
   1  -2   1 3392.06   85.59
   1  -2   1 3435.16   85.49
   1  -2   1 3246.28   86.29
   1  -2   1 3383.66   85.39
  -2   2  -1  245.58    8.50
  -2   2  -1  244.78    6.40
  -2   2  -1  239.48    7.10
  -2   2  -1  239.08    6.50
   2  -2   1  247.28    6.40
   2  -2   1  237.28    8.20
   2  -2   1  247.78    6.40
   2  -2   1  211.78    7.40
   2  -2   1  243.98    6.50
  -3   2  -1  511.15   16.40
  -3   2  -1  499.25   13.80
  -3   2  -1  495.75   13.60
   3  -2   1  523.75   13.60
   3  -2   1  518.55   14.90
   3  -2   1  539.95   14.00
   3  -2   1  545.05   13.80
   3  -2   1  537.15   16.20
   3  -2   1  532.65   14.70
   3  -2   1  518.05   13.80
  -4   2  -1 2012.10   51.29
  -4   2  -1 2016.60   54.39
  -4   2  -1 2026.70   51.59
  -4   2  -1 2006.70   51.49
   4  -2   1 2031.80   52.49
   4  -2   1 2024.10   51.79
   4  -2   1 1991.30   52.79
   4  -2   1 2064.59   51.39
   4  -2   1 2083.29   51.49
   4  -2   1 1997.10   51.59
   4  -2   1 2033.30   54.19
  -5   2  -1  402.76   14.70
  -5   2  -1  401.86   11.10
  -5   2  -1  391.06   11.20
   5  -2   1  408.26   11.20
   5  -2   1  400.16   11.60
   5  -2   1  404.66   12.70
   5  -2   1  410.56   12.60
   5  -2   1  402.36   11.20
   5  -2   1  376.76   13.80
   5  -2   1  411.26   11.50
   5  -2   1  400.96   11.80
  -6   2  -1  303.07    8.90
  -6   2  -1  302.97   13.60
   6  -2   1  291.77    9.80
   6  -2   1  316.57    9.50
   6  -2   1  295.17    9.10
   6  -2   1  275.87   10.30
   6  -2   1  301.57    9.50
   6  -2   1  292.07    9.80
   6  -2   1  292.47   13.20
   6  -2   1  312.57   11.00
   6  -2   1  299.47    9.10
  -7   2  -1   13.20    2.40
  -7   2  -1    9.00    6.00
   7  -2   1   15.40    4.20
   7  -2   1   15.60    2.80
   7  -2   1   14.00    2.60
   7  -2   1   19.50    3.60
   7  -2   1   14.60    3.40
   7  -2   1   17.40    3.20
   7  -2   1   18.00    3.30
  -8   2  -1   59.79    4.50
   8  -2   1   78.59    7.50
   8  -2   1   54.49    5.50
   8  -2   1   63.89    6.80
   8  -2   1   66.09    6.90
   8  -2   1   70.29    6.50
   8  -2   1   52.29    5.80
   8  -2   1   57.19    6.50
   8  -2   1   60.49    8.40
  -9   2  -1    3.40    2.90
   9  -2   1    4.80    6.30
   9  -2   1    8.80    6.60
   9  -2   1    3.30    4.80
   9  -2   1    4.10    5.20
   9  -2   1    3.90    6.00
 -10   2  -1    3.80    3.40
  10  -2   1   -9.60    8.10
  10  -2   1   -4.90    8.20
  10   1  -1   23.70    6.80
  10   1  -1   16.50    9.00
  10   1  -1   14.90    6.80
 -10  -1   1   24.40    4.30
   9   1  -1   50.69    7.80
   9   1  -1   66.39    7.80
   9   1  -1   51.49    6.10
   9   1  -1   83.49    9.80
   9   1  -1   55.39    6.00
  -9  -1   1   67.39    5.60
   8   1  -1   -0.30    3.60
   8   1  -1    5.10    5.10
   8   1  -1   -2.20    3.70
   8   1  -1    0.00    8.30
   8   1  -1    5.80    4.70
   8   1  -1    3.90    4.40
  -8  -1   1    3.30    5.20
  -8  -1   1   -0.50    2.50
   7   1  -1   13.40    3.70
   7   1  -1   11.40    6.30
   7   1  -1    8.90    4.00
   7   1  -1    9.00    3.90
   7   1  -1    3.70    3.10
   7   1  -1   11.00    3.00
   7   1  -1    6.30    2.80
  -7  -1   1    9.60    4.40
  -7  -1   1   11.80    2.70
   6   1  -1  149.88    6.80
   6   1  -1  126.99    8.70
   6   1  -1  140.99    6.80
   6   1  -1  133.29    5.80
   6   1  -1  140.69    6.00
   6   1  -1  144.09    6.80
   6   1  -1  142.69    6.40
   6   1  -1  130.89    6.80
   6   1  -1  150.98    6.50
  -6  -1   1  137.89    5.70
  -6  -1   1  145.99    7.70
   5   1  -1    2.10    1.40
   5   1  -1    5.60    1.70
   5   1  -1    5.20    3.40
   5   1  -1    1.30    1.90
   5   1  -1    1.60    2.10
   5   1  -1    1.20    1.60
   5   1  -1    3.40    1.40
   5   1  -1    4.70    1.90
   5   1  -1    2.40    2.10
  -5  -1   1    2.50    2.50
  -5  -1   1    5.70    1.70
   4   1  -1  259.87    8.10
   4   1  -1  272.57    7.90
   4   1  -1  265.67    7.80
   4   1  -1  267.77    8.50
   4   1  -1  268.57    8.10
   4   1  -1  257.87    8.20
   4   1  -1  262.27    9.30
   4   1  -1  261.87    8.60
   4   1  -1  243.28    9.20
  -4  -1   1  265.97    8.70
  -4  -1   1  268.77    8.00
   3   1  -1   38.90    2.80
   3   1  -1   34.30    2.90
   3   1  -1   35.90    3.60
   3   1  -1   43.50    2.90
   3   1  -1   38.80    3.40
  -3  -1   1   35.90    3.00
  -3  -1   1   35.60    3.10
  -3  -1   1   39.70    2.80
   2   1  -1  152.58    5.00
   2   1  -1  159.28    4.70
   2   1  -1  160.88    4.60
   2   1  -1  154.98    4.70
   2   1  -1  156.98    4.90
  -2  -1   1  157.18    4.80
  -2  -1   1  163.38    4.70
  -2  -1   1  157.18    4.60
  -2  -1   1  150.78    4.70
  -2  -1   1  159.78    5.00
   1   1  -1 9999.00  244.28
   1   1  -1 9402.66  244.28
   1   1  -1 9716.83  244.38
   1   1  -1 9746.52  244.58
  -1  -1   1 9710.03  244.48
  -1  -1   1 9689.83  244.58
  -1  -1   1 9742.83  244.48
  -1  -1   1 9449.75  244.48
  -1  -1   1 9797.12  244.48
   0   1  -1   86.39    2.90
   0   1  -1  100.59    3.00
   0  -1   1   96.29    2.90
  -1   1  -1 3856.21   97.19
  -1   1  -1 3861.01   97.49
   1  -1   1 3964.50   97.19
   1  -1   1 3883.71   97.39
   1  -1   1 3757.82   97.99
  -2   1  -1 5454.15  137.19
  -2   1  -1 5288.67  136.79
  -2   1  -1 5333.87  137.59
   2  -1   1 5406.26  138.39
   2  -1   1 5499.15  136.79
   2  -1   1 5347.06  137.49
   2  -1   1 5502.35  138.59
   2  -1   1 5525.65  137.29
   2  -1   1 5539.85  137.09
   2  -1   1 5447.26  136.59
  -3   1  -1  747.63   19.40
  -3   1  -1  749.23   19.30
  -3   1  -1  732.73   21.50
  -3   1  -1  743.93   20.50
   3  -1   1  772.02   19.70
   3  -1   1  790.12   19.30
   3  -1   1  771.22   19.40
   3  -1   1  749.33   19.40
   3  -1   1  748.73   20.30
   3  -1   1  776.22   19.70
   3  -1   1  631.44   23.30
   3  -1   1  751.62   20.30
  -4   1  -1 1577.74   40.90
  -4   1  -1 1578.44   42.20
  -4   1  -1 1563.44   43.30
   4  -1   1 1618.74   40.90
   4  -1   1 1610.44   42.00
   4  -1   1 1610.04   41.20
   4  -1   1 1583.64   43.00
   4  -1   1 1616.54   42.00
   4  -1   1 1604.64   40.90
   4  -1   1 1595.64   41.30
   4  -1   1 1643.14   41.00
  -5   1  -1   31.50    4.70
  -5   1  -1   31.50    2.60
   5  -1   1   34.50    4.00
   5  -1   1   28.70    2.40
   5  -1   1   34.40    3.00
   5  -1   1   41.40    5.40
   5  -1   1   34.70    3.60
   5  -1   1   40.80    3.40
   5  -1   1   32.80    3.00
   5  -1   1   37.20    2.80
   5  -1   1   36.30    3.50
  -6   1  -1   12.40    4.90
  -6   1  -1    9.20    1.90
   6  -1   1   10.90    2.40
   6  -1   1    9.10    2.30
   6  -1   1   15.80    3.00
   6  -1   1    6.40    3.00
   6  -1   1    7.50    2.50
   6  -1   1   10.40    3.30
   6  -1   1   14.20    2.40
   6  -1   1   11.10    4.90
   6  -1   1    7.50    1.90
  -7   1  -1    7.90    2.30
  -7   1  -1    3.90    5.50
   7  -1   1    3.00    2.60
   7  -1   1    6.90    3.10
   7  -1   1    6.10    4.00
   7  -1   1    8.20    6.10
   7  -1   1    6.50    2.90
   7  -1   1    5.00    4.20
   7  -1   1    6.50    3.30
   7  -1   1    6.80    2.60
   7  -1   1    9.80    3.80
  -8   1  -1   61.09    4.50
   8  -1   1   67.49    8.60
   8  -1   1   49.50    5.70
   8  -1   1   58.69    6.20
   8  -1   1   54.79    8.20
   8  -1   1   66.99    6.30
   8  -1   1   60.39    7.30
   8  -1   1   50.29    5.90
   8  -1   1   47.90    4.60
  -9   1  -1   -0.20    2.90
   9  -1   1   -6.30    6.40
   9  -1   1    4.90    6.40
   9  -1   1   -2.90    4.60
   9  -1   1    0.40    4.60
   9  -1   1    2.70    6.00
 -10   1  -1    4.50    3.70
  10  -1   1   -0.40    9.10
  10  -1   1   10.10    8.80
  10   0  -1   34.60    6.70
  10   0  -1   32.70    7.20
  10   0  -1   20.10   10.90
  10   0  -1   29.40    9.00
 -10   0   1   31.80    4.20
   9   0  -1   84.39    9.90
   9   0  -1   82.79   10.90
   9   0  -1   79.99    9.90
   9   0  -1   79.59    8.50
   9   0  -1   94.69    8.20
  -9   0   1   83.09    5.90
   8   0  -1    6.30    3.50
   8   0  -1    8.00    4.50
   8   0  -1   14.10    5.20
   8   0  -1   12.10    4.60
   8   0  -1    7.40    5.60
  -8   0   1    5.70    2.80
   7   0  -1    3.00    3.60
   7   0  -1    3.50    2.90
   7   0  -1   10.70    3.80
   7   0  -1    6.60    5.80
   7   0  -1    0.90    3.00
   7   0  -1    3.10    3.70
   7   0  -1    2.10    2.40
   7   0  -1    5.80    2.80
   7   0  -1    4.90    3.60
  -7   0   1    1.10    2.20
   6   0  -1    7.00    3.00
   6   0  -1   11.70    2.30
   6   0  -1   16.80    2.70
   6   0  -1   14.60    2.90
   6   0  -1   13.00    3.30
   6   0  -1   11.60    3.10
   6   0  -1   14.20    5.10
   6   0  -1   13.50    3.50
   6   0  -1   11.10    2.10
   6   0  -1   13.80    3.00
  -6   0   1   12.50    3.60
  -6   0   1   14.00    2.50
   5   0  -1   83.19    3.60
   5   0  -1   85.79    4.30
   5   0  -1   89.89    4.30
   5   0  -1   85.49    4.30
   5   0  -1   84.09    4.10
   5   0  -1   86.39    4.80
   5   0  -1   81.89    5.10
   5   0  -1   88.69    3.80
   5   0  -1   88.99    6.40
  -5   0   1   80.29    5.10
  -5   0   1   90.59    3.90
   4   0  -1 1068.79   28.10
   4   0  -1 1062.69   27.90
   4   0  -1 1074.29   28.40
   4   0  -1 1098.99   28.50
   4   0  -1 1071.19   29.70
   4   0  -1 1091.39   28.00
   4   0  -1 1063.59   28.40
   4   0  -1 1084.89   29.00
   4   0  -1 1079.99   27.90
  -4   0   1 1054.19   28.60
  -4   0   1 1052.79   27.80
   3   0  -1  900.91   25.10
   3   0  -1  952.70   23.70
   3   0  -1  890.21   24.00
   3   0  -1  911.91   24.10
   3   0  -1  917.11   23.60
   3   0  -1  923.81   23.70
   3   0  -1  938.31   23.70
   3   0  -1  920.61   24.00
  -3   0   1  853.11   24.30
  -3   0   1  896.61   23.60
   2   0  -1  926.91   23.90
   2   0  -1  917.61   24.00
   2   0  -1  970.00   23.80
   2   0  -1  922.41   24.70
   2   0  -1  928.11   24.30
   2   0  -1  941.31   23.80
   2   0  -1  948.31   23.80
   2   0  -1  927.51   24.10
  -2   0   1  939.21   23.80
  -2   0   1  933.81   23.80
  -2   0   1  899.41   24.00
  -2   0   1  889.71   23.90
   1   0  -1  550.14   14.20
   1   0  -1  558.34   14.10
   1   0  -1  546.35   14.40
   1   0  -1  564.94   14.20
   1   0  -1  564.04   14.30
  -1   0   1  528.95   14.20
  -1   0   1  563.94   14.50
  -1   0  -1 4560.94  117.79
  -1   0  -1 4842.42  116.29
  -1   0  -1 4408.36  116.89
   1   0   1 4679.63  117.49
   1   0   1 4668.03  117.79
   1   0   1 4616.14  116.29
  -2   0  -1  383.36   11.70
  -2   0  -1  384.56   10.50
  -2   0  -1  388.96   11.40
  -2   0  -1  406.96   10.80
  -2   0  -1  405.56   10.50
   2   0   1  412.56   11.10
   2   0   1  415.06   10.40
   2   0   1  398.96   11.30
   2   0   1  415.86   10.50
   2   0   1  398.56   10.40
   2   0   1  401.36   10.70
  -3   0  -1    7.70    1.40
  -3   0  -1    5.40    1.70
  -3   0  -1    6.20    1.40
  -3   0  -1    5.20    2.30
   3   0   1    6.60    1.80
   3   0   1    6.50    1.50
   3   0   1    7.10    1.30
   3   0   1    9.00    1.10
   3   0   1    3.50    2.50
   3   0   1    6.30    1.90
   3   0   1    8.10    1.20
  -4   0  -1  770.12   20.80
  -4   0  -1  781.62   22.70
  -4   0  -1  774.82   21.90
   4   0   1  785.52   21.20
   4   0   1  794.92   20.90
   4   0   1  792.52   22.40
   4   0   1  811.12   20.90
   4   0   1  810.92   20.70
   4   0   1  796.52   21.80
  -5   0  -1   -0.40    1.40
  -5   0  -1    2.20    3.50
  -5   0  -1   -0.40    2.20
   5   0   1    2.10    1.80
   5   0   1   -0.60    1.90
   5   0   1    3.90    1.70
   5   0   1    0.00    1.70
   5   0   1   -1.60    3.10
   5   0   1    1.10    2.00
   5   0   1    1.90    1.30
   5   0   1    1.60    1.70
  -6   0  -1    3.30    3.60
  -6   0  -1    4.30    2.00
  -6   0  -1    6.80    4.60
   6   0   1    4.80    3.00
   6   0   1    1.50    2.40
   6   0   1    3.00    1.80
   6   0   1    3.20    2.30
   6   0   1    5.50    2.20
   6   0   1    1.30    4.40
   6   0   1    1.10    2.80
   6   0   1    8.90    2.20
  -7   0  -1   32.10    3.10
  -7   0  -1   34.00    5.30
   7   0   1   29.10    3.70
   7   0   1   34.20    4.70
   7   0   1   34.00    5.10
   7   0   1   36.40    6.80
   7   0   1   38.50    3.50
   7   0   1   40.10    5.00
   7   0   1   31.90    3.60
   7   0   1   29.30    3.20
  -8   0  -1   16.50    2.80
   8   0   1   14.80    3.90
   8   0   1   16.90    3.80
   8   0   1   20.00    6.00
   8   0   1   20.10    5.00
   8   0   1   23.80    5.50
   8   0   1   16.20    4.80
   8   0   1   19.40    5.30
  -9   0  -1   22.80    3.70
   9   0   1   23.00    7.10
   9   0   1   24.40    5.10
   9   0   1   28.00    6.80
   9   0   1   20.60    6.30
   9   0   1   20.70    5.20
  10   0   1    7.20    9.00
  10  -1  -1    5.50    6.40
  10  -1  -1   11.70    8.20
  10  -1  -1   12.70    8.40
  10  -1  -1    3.30    6.40
  10  -1  -1    6.50    8.10
 -10   1   1   12.20    3.90
   9  -1  -1    1.10    4.70
   9  -1  -1    4.10    5.90
   9  -1  -1    0.30    6.10
   9  -1  -1   16.10    6.20
   9  -1  -1    4.20    5.20
  -9   1   1   10.60    3.30
   8  -1  -1   47.90    4.80
   8  -1  -1   42.20    4.40
   8  -1  -1   42.80    5.40
   8  -1  -1   41.80    5.40
   8  -1  -1   49.30    6.30
   8  -1  -1   44.70    5.90
  -8   1   1   51.39    4.30
   7  -1  -1   49.99    4.60
   7  -1  -1   50.79    5.00
   7  -1  -1   48.40    4.90
   7  -1  -1   58.89    5.20
   7  -1  -1   47.10    4.60
   7  -1  -1   47.60    6.70
   7  -1  -1   56.89    5.30
   7  -1  -1   53.19    4.60
   7  -1  -1   43.30    7.50
  -7   1   1   58.69    4.10
   6  -1  -1   73.79    5.50
   6  -1  -1   80.79    5.00
   6  -1  -1   79.49    6.30
   6  -1  -1   73.99    4.90
   6  -1  -1   80.29    8.50
   6  -1  -1   74.29    5.80
   6  -1  -1   80.49    5.00
   6  -1  -1   75.99    4.20
   6  -1  -1   85.39    5.80
   6  -1  -1   71.19    4.00
  -6   1   1   76.39    4.00
   5  -1  -1  125.19    5.10
   5  -1  -1  124.49    4.50
   5  -1  -1  124.89    4.50
   5  -1  -1  129.59    5.60
   5  -1  -1  126.49    5.00
   5  -1  -1  122.89    5.30
   5  -1  -1  110.69    6.90
   5  -1  -1  132.29    5.20
   5  -1  -1  126.79    6.60
   5  -1  -1  134.19    5.80
  -5   1   1  124.79    4.60
   4  -1  -1   94.49    3.40
   4  -1  -1   93.79    3.90
   4  -1  -1   91.09    4.10
   4  -1  -1   90.19    5.90
   4  -1  -1   90.49    4.30
   4  -1  -1   81.99    5.00
   4  -1  -1   91.09    3.40
  -4   1   1   89.89    3.60
  -4   1   1   88.19    3.80
  -4   1   1   84.79    3.40
   3  -1  -1   53.79    3.60
   3  -1  -1   55.99    3.30
   3  -1  -1   56.29    2.50
   3  -1  -1   56.39    4.10
   3  -1  -1   56.49    3.00
  -3   1   1   55.79    2.80
  -3   1   1   59.29    5.20
  -3   1   1   55.49    2.60
  -3   1   1   56.19    3.30
  -3   1   1   56.99    2.70
   2  -1  -1 1638.34   40.60
   2  -1  -1 1585.94   40.60
   2  -1  -1 1605.04   40.50
   2  -1  -1 1578.34   40.60
   2  -1  -1 1565.44   41.40
   2  -1  -1 1567.14   41.80
  -2   1   1 1601.34   40.50
  -2   1   1 1622.64   40.60
  -2   1   1 1622.94   40.70
  -2   1   1 1602.74   40.70
   1  -1  -1   19.90    1.30
   1  -1  -1   21.40    1.40
   1  -1  -1   19.00    1.10
   1  -1  -1   20.80    1.20
   1  -1  -1   20.20    2.00
  -1   1   1   19.60    1.30
  -1   1   1   20.30    2.00
  -1   1   1   21.00    1.30
  -1   1   1   19.20    1.20
  -1   1   1   21.20    1.40
   0  -1  -1   11.20    0.80
   0  -1  -1   10.70    0.80
   0  -1  -1   10.60    0.80
   0  -1  -1   12.00    0.70
   0  -1  -1   11.50    0.80
   0   1   1   11.70    0.80
   0   1   1   10.30    0.70
   0   1   1   10.90    0.80
   0   1   1   11.00    0.80
   0   1   1   10.70    0.70
  -1  -1  -1  484.95   12.60
  -1  -1  -1  472.45   12.50
  -1  -1  -1  495.15   12.40
  -1  -1  -1  477.55   12.70
   1   1   1  479.05   12.40
   1   1   1  488.15   12.40
   1   1   1  495.85   12.70
   1   1   1  488.45   12.50
   1   1   1  474.75   12.80
  -2  -1  -1  398.16   10.80
  -2  -1  -1  402.06   10.60
  -2  -1  -1  393.46   11.10
  -2  -1  -1  396.36   11.40
  -2  -1  -1  405.26   10.80
   2   1   1  405.76   11.20
   2   1   1  412.96   11.00
   2   1   1  410.46   10.60
   2   1   1  399.86   10.90
  -3  -1  -1   52.89    3.90
  -3  -1  -1   49.00    3.60
  -3  -1  -1   52.29    2.70
  -3  -1  -1   54.09    3.00
  -3  -1  -1   54.69    2.40
  -3  -1  -1   46.10    3.80
   3   1   1   44.00    3.40
   3   1   1   55.89    3.50
   3   1   1   53.99    3.10
   3   1   1   48.50    3.50
  -4  -1  -1  176.08    7.40
  -4  -1  -1  177.58    5.80
  -4  -1  -1  179.88    7.00
  -4  -1  -1  185.08    5.90
  -4  -1  -1  174.38    6.30
  -4  -1  -1  178.28    5.60
   4   1   1  183.28    6.00
   4   1   1  176.08    5.60
   4   1   1  181.48    5.70
   4   1   1  180.48    6.50
   4   1   1  177.28    7.00
   4   1   1  186.38    6.50
  -5  -1  -1    3.60    2.00
  -5  -1  -1    6.40    3.40
  -5  -1  -1    7.10    2.70
   5   1   1   -0.80    1.90
   5   1   1    2.70    1.90
   5   1   1    4.20    1.80
   5   1   1    2.20    1.60
   5   1   1    4.30    2.30
   5   1   1    1.30    1.80
   5   1   1    0.20    3.10
  -6  -1  -1   -1.50    1.90
  -6  -1  -1   -1.30    2.80
  -6  -1  -1    4.00    3.50
   6   1   1   -0.40    2.80
   6   1   1    1.20    2.00
   6   1   1   -1.70    2.90
   6   1   1   -0.20    4.00
   6   1   1   -0.60    2.30
   6   1   1    1.00    2.60
   6   1   1    2.20    2.70
   6   1   1    6.70    3.10
  -7  -1  -1   15.00    2.70
   7   1   1   16.30    4.40
   7   1   1   24.70    4.30
   7   1   1   17.80    3.40
   7   1   1   18.70    4.10
   7   1   1   21.80    3.30
   7   1   1   14.50    3.00
   7   1   1   13.10    3.90
   7   1   1   18.60    5.90
  -8  -1  -1  110.29    5.70
  -8  -1  -1   99.39   10.00
   8   1   1  101.39    8.10
   8   1   1  102.99    8.60
   8   1   1  105.39    7.10
  -9  -1  -1    7.80    3.20
  -9  -1  -1    1.80    7.40
   9   1   1    8.60    4.90
   9   1   1    6.90    5.00
   9   1   1   14.20    7.10
   9   1   1    4.20    6.30
  10  -2  -1    5.50    6.80
  10  -2  -1  -15.40    8.10
  10  -2  -1   10.30    7.70
  10  -2  -1   -1.70    6.10
  10  -2  -1   -0.90    7.80
 -10   2   1    0.60    3.60
   9  -2  -1    1.10    5.70
   9  -2  -1    1.90    4.60
   9  -2  -1    2.60    6.00
   9  -2  -1    9.70    5.00
   9  -2  -1    9.00    5.90
  -9   2   1    0.10    3.00
   8  -2  -1    4.70    4.60
   8  -2  -1   12.80    4.20
   8  -2  -1    3.30    4.50
   8  -2  -1    4.10    3.80
   8  -2  -1   12.90    6.70
   8  -2  -1    9.40    3.70
  -8   2   1    8.90    2.70
   7  -2  -1    8.90    2.70
   7  -2  -1   24.50    4.90
   7  -2  -1   14.60    4.00
   7  -2  -1   23.30    4.20
   7  -2  -1   17.00    2.70
   7  -2  -1   16.20    3.10
   7  -2  -1   13.10    3.20
   7  -2  -1   22.90    3.50
  -7   2   1   17.90    2.50
   6  -2  -1   47.80    3.50
   6  -2  -1   55.39    7.60
   6  -2  -1   46.80    4.60
   6  -2  -1   55.09    6.10
   6  -2  -1   44.20    4.50
   6  -2  -1   44.60    3.60
   6  -2  -1   51.19    5.10
   6  -2  -1   51.89    5.00
   6  -2  -1   55.99    5.40
   6  -2  -1   41.90    4.10
  -6   2   1   50.29    4.00
  -6   2   1   44.60    3.40
   5  -2  -1  134.09    4.70
   5  -2  -1  139.49    7.90
   5  -2  -1  137.49    4.70
   5  -2  -1  141.69    5.80
   5  -2  -1  138.39    5.90
   5  -2  -1  139.09    6.00
   5  -2  -1  133.99    7.00
  -5   2   1  132.29    4.80
  -5   2   1  143.09    5.80
  -5   2   1  136.39    5.30
  -5   2   1  136.59    5.10
   4  -2  -1  315.47    8.80
   4  -2  -1  305.27   10.60
   4  -2  -1  301.67    8.70
   4  -2  -1  302.37   11.40
   4  -2  -1  312.87    9.30
   4  -2  -1  292.87    9.40
   4  -2  -1  303.87    8.50
  -4   2   1  288.87    8.30
  -4   2   1  290.87    8.70
  -4   2   1  310.17   11.50
  -4   2   1  293.37    8.80
  -4   2   1  301.37    9.10
   3  -2  -1  432.46   11.30
   3  -2  -1  413.56   14.00
   3  -2  -1  416.56   11.80
   3  -2  -1  405.56   13.00
   3  -2  -1  413.46   11.40
   3  -2  -1  417.86   11.40
  -3   2   1  415.96   11.50
  -3   2   1  418.16   11.60
  -3   2   1  418.46   11.40
  -3   2   1  412.96   13.90
  -3   2   1  425.76   11.80
   2  -2  -1  389.46   10.20
   2  -2  -1  393.46   10.40
   2  -2  -1  391.56   10.50
   2  -2  -1  371.36   11.40
   2  -2  -1  377.66   12.10
   2  -2  -1  394.76   10.20
  -2   2   1  409.36   10.70
  -2   2   1  387.66   10.30
  -2   2   1  396.16   12.10
  -2   2   1  366.46   10.40
  -2   2   1  384.26   10.40
   1  -2  -1  346.17    9.30
   1  -2  -1  348.67    9.90
   1  -2  -1  349.87    9.20
   1  -2  -1  343.37   10.30
   1  -2  -1  355.06    9.20
   1  -2  -1  344.97    9.30
  -1   2   1  352.76    9.20
  -1   2   1  348.07    9.30
  -1   2   1  335.27    9.30
  -1   2   1  355.86    9.20
   0  -2  -1  210.88    5.70
   0  -2  -1  206.68    5.70
   0  -2  -1  197.28    5.80
   0  -2  -1  206.38    5.70
   0  -2  -1  201.88    5.80
   0   2   1  205.08    5.60
   0   2   1  207.38    5.60
   0   2   1  202.38    5.90
   0   2   1  201.38    5.80
   0   2   1  205.18    5.70
  -1  -2  -1 1138.99   29.30
  -1  -2  -1 1140.89   29.40
  -1  -2  -1 1145.19   29.50
  -1  -2  -1 1165.48   29.30
   1   2   1 1139.79   29.20
   1   2   1 1151.18   29.30
   1   2   1 1149.19   29.50
   1   2   1 1151.88   29.00
   1   2   1 1139.29   29.40
  -2  -2  -1    2.50    1.20
  -2  -2  -1    2.40    1.50
  -2  -2  -1    0.30    1.80
  -2  -2  -1    2.90    1.40
  -2  -2  -1    1.80    1.20
   2   2   1    3.20    1.50
   2   2   1    1.80    1.40
   2   2   1    4.40    1.60
   2   2   1    2.00    1.70
  -3  -2  -1   13.80    1.70
  -3  -2  -1   10.00    1.60
  -3  -2  -1   10.80    2.20
  -3  -2  -1   12.70    2.00
  -3  -2  -1   14.50    2.00
   3   2   1   11.00    1.50
   3   2   1   13.00    1.80
   3   2   1   11.30    1.60
   3   2   1   12.00    1.90
   3   2   1   15.30    2.00
  -4  -2  -1  503.65   14.70
  -4  -2  -1  513.65   15.20
  -4  -2  -1  500.35   14.10
  -4  -2  -1  510.65   13.80
  -4  -2  -1  492.75   14.60
  -4  -2  -1  526.65   14.20
   4   2   1  501.45   14.70
   4   2   1  512.25   14.10
   4   2   1  508.65   14.20
   4   2   1  506.85   13.80
   4   2   1  505.65   14.50
  -5  -2  -1    7.50    1.90
  -5  -2  -1    3.30    2.00
  -5  -2  -1   -0.20    2.70
  -5  -2  -1    5.40    2.40
  -5  -2  -1    2.70    2.10
   5   2   1    3.80    2.10
   5   2   1    7.30    2.00
   5   2   1    9.40    2.60
   5   2   1    3.70    2.10
   5   2   1    6.30    2.90
   5   2   1    1.60    2.10
  -6  -2  -1    0.10    2.00
  -6  -2  -1    3.00    3.20
  -6  -2  -1    0.50    3.50
  -6  -2  -1    2.10    3.20
   6   2   1    1.60    2.30
   6   2   1    4.50    2.60
   6   2   1    5.00    3.70
   6   2   1    7.40    2.90
   6   2   1    3.60    3.10
   6   2   1    2.60    2.60
   6   2   1    2.20    2.60
  -7  -2  -1   17.70    3.00
  -7  -2  -1   25.70    5.20
  -7  -2  -1   15.10    4.50
   7   2   1   20.20    4.00
   7   2   1   25.40    3.60
   7   2   1   21.40    3.50
   7   2   1   14.70    3.50
   7   2   1   24.70    3.90
   7   2   1   15.20    4.80
   7   2   1   28.30    5.70
  -8  -2  -1    5.20    5.80
  -8  -2  -1    4.60    2.90
   8   2   1    8.60    4.20
   8   2   1    1.40    4.50
   8   2   1    3.10    4.90
   8   2   1    1.00    4.10
  -9  -2  -1   28.90    4.00
  -9  -2  -1   39.80    8.70
   9   2   1   40.60    7.30
   9   2   1   31.10    6.20
  10  -3  -1   13.30    6.50
  10  -3  -1   19.70    6.90
  10  -3  -1   10.40    8.00
  10  -3  -1   22.10    8.30
 -10   3   1    7.60    3.70
   9  -3  -1   -0.30    5.90
   9  -3  -1    5.60    5.00
   9  -3  -1    2.50    4.60
   9  -3  -1    2.50    6.10
   9  -3  -1    1.30    6.00
  -9   3   1    5.80    3.00
   8  -3  -1  313.97   12.30
   8  -3  -1  304.37   11.40
   8  -3  -1  304.77   11.40
   8  -3  -1  293.67   14.80
   8  -3  -1  320.17   11.40
   8  -3  -1  322.47   14.50
  -8   3   1  314.97    9.80
   7  -3  -1    0.60    2.30
   7  -3  -1    1.60    2.80
   7  -3  -1    6.20    3.60
   7  -3  -1   -0.90    3.60
   7  -3  -1    2.10    3.10
   7  -3  -1    5.10    4.00
  -7   3   1    6.30    2.70
  -7   3   1    1.90    2.10
  -7   3   1    2.20    2.70
   6  -3  -1   -0.10    2.80
   6  -3  -1    2.80    3.50
   6  -3  -1    1.20    3.10
   6  -3  -1    0.10    2.10
   6  -3  -1   -0.80    1.80
   6  -3  -1    0.20    1.70
   6  -3  -1    7.10    4.20
   6  -3  -1   -3.60    2.90
  -6   3   1    0.10    2.10
  -6   3   1   -0.60    2.70
  -6   3   1   -0.10    1.80
  -6   3   1   -0.80    2.00
   5  -3  -1   56.39    6.60
   5  -3  -1   62.39    4.40
   5  -3  -1   50.39    4.10
   5  -3  -1   57.99    2.80
   5  -3  -1   58.89    2.90
   5  -3  -1   54.69    5.30
  -5   3   1   54.79    2.90
  -5   3   1   55.99    3.50
  -5   3   1   56.09    3.40
  -5   3   1   53.29    4.00
  -5   3   1   61.89    6.60
   4  -3  -1  128.39    7.30
   4  -3  -1  121.09    4.10
   4  -3  -1  112.89    4.20
   4  -3  -1  119.09    5.20
   4  -3  -1  122.09    4.00
   4  -3  -1  126.49    6.50
  -4   3   1  128.49    4.30
  -4   3   1  120.69    4.40
  -4   3   1  111.29    4.70
  -4   3   1  122.69    4.80
  -4   3   1  125.89    7.50
  -4   3   1  113.39    4.40
   3  -3  -1   18.00    2.30
   3  -3  -1   19.40    1.90
   3  -3  -1   19.60    3.70
   3  -3  -1   19.40    1.80
   3  -3  -1   15.80    3.00
   3  -3  -1   15.90    1.90
  -3   3   1   17.20    1.80
  -3   3   1   17.10    1.80
  -3   3   1   19.30    2.10
  -3   3   1   17.10    2.00
  -3   3   1   21.70    3.90
   2  -3  -1  286.37    7.80
   2  -3  -1  269.07    9.40
   2  -3  -1  279.07    8.00
   2  -3  -1  286.57    7.70
   2  -3  -1  267.47   10.10
   2  -3  -1  273.37    8.20
  -2   3   1  278.27    8.00
  -2   3   1  277.17    7.80
  -2   3   1  274.27   10.10
  -2   3   1  281.37    7.80
  -2   3   1  280.47    8.30
   1  -3  -1   29.90    2.20
   1  -3  -1   34.40    2.20
   1  -3  -1   32.10    3.40
   1  -3  -1   36.90    1.90
  -1   3   1   32.00    1.80
  -1   3   1   35.10    2.00
  -1   3   1   40.10    1.90
  -1   3   1   36.00    2.20
   0  -3  -1   44.00    2.30
   0  -3  -1   41.00    2.30
   0  -3  -1   37.60    2.90
   0  -3  -1   42.50    2.40
   0  -3  -1   38.80    2.40
   0  -3  -1   43.30    2.30
   0   3   1   37.40    2.20
   0   3   1   43.70    2.10
   0   3   1   41.10    2.40
   0   3   1   38.60    2.20
  -1  -3  -1   27.50    2.80
  -1  -3  -1   22.70    2.10
  -1  -3  -1   25.80    2.30
  -1  -3  -1   29.10    3.10
  -1  -3  -1   29.30    2.40
  -1  -3  -1   31.30    1.60
   1   3   1   31.60    2.60
   1   3   1   26.90    2.70
   1   3   1   32.20    2.50
   1   3   1   24.00    2.50
  -2  -3  -1   73.79    3.40
  -2  -3  -1   79.09    3.70
  -2  -3  -1   78.59    3.30
  -2  -3  -1   76.99    4.10
  -2  -3  -1   69.49    4.10
   2   3   1   76.29    3.80
   2   3   1   79.19    3.70
   2   3   1   83.19    3.90
   2   3   1   82.89    3.80
  -3  -3  -1  673.33   18.20
  -3  -3  -1  687.33   18.40
  -3  -3  -1  691.33   18.00
  -3  -3  -1  658.53   18.70
  -3  -3  -1  657.83   19.10
   3   3   1  666.03   18.60
   3   3   1  681.93   18.30
   3   3   1  692.43   18.60
   3   3   1  679.73   18.10
  -4  -3  -1    5.30    1.60
  -4  -3  -1    6.50    2.00
  -4  -3  -1    8.10    2.30
  -4  -3  -1    6.60    1.80
  -4  -3  -1    9.30    2.50
   4   3   1    9.40    2.00
   4   3   1    5.10    2.00
   4   3   1    9.60    2.20
   4   3   1    9.50    2.00
  -5  -3  -1   10.30    2.70
  -5  -3  -1    6.60    2.10
  -5  -3  -1    9.10    3.10
  -5  -3  -1   10.30    2.30
  -5  -3  -1    9.10    2.30
   5   3   1    8.70    2.20
   5   3   1   13.30    2.60
   5   3   1    8.90    2.90
   5   3   1    8.10    2.60
   5   3   1    7.60    1.80
   5   3   1    2.30    2.90
  -6  -3  -1  834.32   24.50
  -6  -3  -1  778.52   24.20
  -6  -3  -1  857.71   24.90
  -6  -3  -1  805.02   22.80
  -6  -3  -1  845.72   23.00
   6   3   1  817.42   22.50
   6   3   1  856.41   23.20
   6   3   1  843.42   22.70
   6   3   1  856.51   23.70
  -7  -3  -1   16.80    5.20
  -7  -3  -1    4.50    2.60
   7   3   1   13.30    3.10
   7   3   1    8.30    4.20
   7   3   1   18.30    3.70
   7   3   1    8.90    4.10
  -8  -3  -1   74.29    5.40
  -8  -3  -1   87.99   10.80
   8   3   1   78.99    7.90
   8   3   1   72.09    7.60
   8   3   1   74.99    8.60
  -9  -3  -1  117.79   13.40
   9   3   1   98.39   10.10
  10  -4  -1    6.20    8.30
  10  -4  -1    4.60    6.80
  10  -4  -1    1.00    7.80
  10  -4  -1    0.30    6.30
 -10   4   1    0.00    4.00
   9  -4  -1    7.10    5.10
   9  -4  -1    2.10    6.20
   9  -4  -1    1.20    4.70
   9  -4  -1    1.10    6.50
   9  -4  -1    1.20    5.80
  -9   4   1    5.80    3.10
   8  -4  -1  154.58    9.40
   8  -4  -1  161.18    8.60
   8  -4  -1  152.48    9.70
   8  -4  -1  165.68   11.20
   8  -4  -1  141.69    7.50
  -8   4   1  155.78    6.00
   7  -4  -1   -0.80    2.30
   7  -4  -1    0.30    3.60
   7  -4  -1   -1.40    3.50
   7  -4  -1    2.90    2.50
  -7   4   1    0.30    2.50
  -7   4   1    1.20    2.00
  -7   4   1    1.70    2.70
   6  -4  -1   10.10    3.50
   6  -4  -1    9.00    2.20
   6  -4  -1    9.50    3.80
   6  -4  -1   10.60    2.10
   6  -4  -1   10.20    2.20
   6  -4  -1    6.00    3.60
  -6   4   1   10.70    2.40
  -6   4   1    7.10    3.00
  -6   4   1   12.40    1.80
  -6   4   1    6.20    2.10
   5  -4  -1  237.88    7.30
   5  -4  -1  245.98   10.30
   5  -4  -1  248.18    7.40
   5  -4  -1  227.78    7.40
   5  -4  -1  238.98    8.60
   5  -4  -1  242.38   11.10
  -5   4   1  240.98    7.80
  -5   4   1  232.38    8.50
  -5   4   1  246.78   11.50
  -5   4   1  229.28    6.70
  -5   4   1  245.28    8.20
  -5   4   1  231.28    7.70
   4  -4  -1  347.57   10.10
   4  -4  -1  352.06    9.70
   4  -4  -1  341.17   10.60
   4  -4  -1  347.37    9.70
   4  -4  -1  346.57   12.40
   4  -4  -1  352.26   13.60
  -4   4   1  350.66   10.10
  -4   4   1  358.36   13.40
  -4   4   1  343.67   10.20
  -4   4   1  338.07   10.20
  -4   4   1  346.47   10.60
   3  -4  -1    1.10    1.00
   3  -4  -1    2.50    1.10
   3  -4  -1    0.10    2.70
   3  -4  -1    0.90    2.20
   3  -4  -1    1.70    1.70
   3  -4  -1    1.20    0.90
  -3   4   1    0.80    2.90
  -3   4   1    1.70    1.50
  -3   4   1    1.30    1.20
  -3   4   1    0.20    1.00
  -3   4   1    0.90    1.20
   2  -4  -1  113.59    4.00
   2  -4  -1  107.79    5.70
   2  -4  -1  108.09    4.70
   2  -4  -1  108.69    3.90
   2  -4  -1  104.29    4.20
   2  -4  -1  111.99    6.70
  -2   4   1  106.99    6.50
  -2   4   1  111.49    3.90
  -2   4   1  108.89    4.10
  -2   4   1  109.29    4.50
  -2   4   1  106.09    3.80
   1  -4  -1  392.26   11.20
   1  -4  -1  394.56   10.90
   1  -4  -1  390.76   10.90
   1  -4  -1  388.26   11.00
   1  -4  -1  385.96   11.90
   1  -4  -1  383.76   13.80
  -1   4   1  395.86   10.80
  -1   4   1  398.46   10.80
  -1   4   1  391.06   10.90
  -1   4   1  384.46   11.20
   0  -4  -1   34.70    3.50
   0  -4  -1   39.80    3.10
   0  -4  -1   38.70    3.90
   0  -4  -1   38.40    3.00
   0  -4  -1   36.80    3.10
   0  -4  -1   43.60    3.20
   0   4   1   38.30    2.90
   0   4   1   40.10    3.00
   0   4   1   43.20    2.90
   0   4   1   44.70    2.80
  -1  -4  -1  483.75   13.60
  -1  -4  -1  501.25   13.30
  -1  -4  -1  499.55   13.60
  -1  -4  -1  497.65   13.90
  -1  -4  -1  492.75   13.10
  -1  -4  -1  508.95   13.80
  -1  -4  -1  479.85   14.00
   1   4   1  506.85   13.70
   1   4   1  498.95   13.60
   1   4   1  495.25   13.90
   1   4   1  496.55   13.60
  -2  -4  -1  247.58    8.20
  -2  -4  -1  253.87    7.60
  -2  -4  -1  247.68    8.30
  -2  -4  -1  246.38    7.50
  -2  -4  -1  255.27    7.80
   2   4   1  249.78    7.70
   2   4   1  255.57    7.90
   2   4   1  255.87    7.80
  -3  -4  -1    4.50    2.20
  -3  -4  -1    1.20    1.70
  -3  -4  -1    0.10    1.60
  -3  -4  -1    7.10    1.80
  -3  -4  -1    0.30    1.40
   3   4   1    2.10    1.90
   3   4   1    2.80    1.80
   3   4   1    3.30    1.80
   3   4   1    2.70    1.40
  -4  -4  -1  274.07    8.60
  -4  -4  -1  267.87    8.60
  -4  -4  -1  267.17    8.80
  -4  -4  -1  270.37    9.60
  -4  -4  -1  255.97   10.00
   4   4   1  278.67    8.90
   4   4   1  277.87    8.80
   4   4   1  253.97    8.80
   4   4   1  267.27    9.20
  -5  -4  -1   11.80    3.40
  -5  -4  -1    6.90    3.00
  -5  -4  -1   11.30    2.80
  -5  -4  -1   13.00    2.40
  -5  -4  -1   11.70    2.90
   5   4   1    9.50    2.70
   5   4   1   14.70    2.90
   5   4   1   11.10    2.80
  -6  -4  -1    4.90    2.30
  -6  -4  -1    3.30    3.80
  -6  -4  -1    5.00    3.30
   6   4   1    3.80    3.00
   6   4   1    0.90    2.90
   6   4   1    4.40    3.10
  -7  -4  -1   12.80    5.30
  -7  -4  -1    8.50    2.80
   7   4   1    3.00    4.00
   7   4   1    3.80    3.70
   7   4   1   -2.70    4.00
  -8  -4  -1   67.99    8.60
  -8  -4  -1   58.19    5.30
   8   4   1   53.89    7.20
   8   4   1   60.39    6.20
   8   4   1   49.50    5.90
  10  -5  -1   -2.50    6.50
  10  -5  -1   10.90    8.40
  10  -5  -1   -0.70    8.30
   9  -5  -1    6.60    5.20
   9  -5  -1    4.50    5.40
   9  -5  -1    1.50    6.40
   9  -5  -1   -7.90    6.50
   9  -5  -1    0.20    6.10
  -9   5   1   -1.50    4.60
   8  -5  -1   36.20    6.50
   8  -5  -1   31.90    5.40
   8  -5  -1   36.70    5.70
   8  -5  -1   31.30    4.20
  -8   5   1   31.20    3.00
  -8   5   1   26.30    5.30
  -8   5   1   30.50    4.20
   7  -5  -1   41.60    4.30
   7  -5  -1   49.50    7.50
   7  -5  -1   49.50    4.40
   7  -5  -1   48.00    5.00
  -7   5   1   53.29    3.30
  -7   5   1   42.20    4.90
  -7   5   1   49.70    5.00
  -7   5   1   50.19    6.20
   6  -5  -1  276.07    8.30
   6  -5  -1  283.27   10.10
   6  -5  -1  230.68   12.20
   6  -5  -1  253.57    8.40
   6  -5  -1  269.77   12.00
  -6   5   1  245.68   10.20
  -6   5   1  266.97    9.50
  -6   5   1  264.77    8.90
  -6   5   1  268.47    9.10
   5  -5  -1   11.10    1.90
   5  -5  -1    9.80    2.00
   5  -5  -1    5.80    3.40
   5  -5  -1   10.20    2.80
   5  -5  -1   11.80    1.70
  -5   5   1   11.00    2.20
  -5   5   1    9.50    2.40
  -5   5   1   10.40    2.10
  -5   5   1   11.40    2.80
   4  -5  -1    2.40    2.70
   4  -5  -1    3.40    1.40
   4  -5  -1    0.50    1.10
   4  -5  -1   -0.50    1.60
   4  -5  -1   -2.00    2.00
   4  -5  -1    0.90    3.70
  -4   5   1    0.60    1.30
  -4   5   1    1.30    1.50
  -4   5   1    0.30    3.50
  -4   5   1   -0.60    1.60
  -4   5   1    1.70    1.70
   3  -5  -1    3.00    1.10
   3  -5  -1    2.60    2.10
   3  -5  -1    0.30    2.40
   3  -5  -1   -0.20    3.10
   3  -5  -1    1.60    1.10
   3  -5  -1   -0.40    1.00
  -3   5   1    0.00    1.50
  -3   5   1    1.00    1.30
  -3   5   1   -1.00    1.10
  -3   5   1    0.20    3.10
  -3   5   1   -0.70    1.00
   2  -5  -1   11.40    1.40
   2  -5  -1   11.30    1.80
   2  -5  -1   12.70    2.10
   2  -5  -1   14.70    3.30
   2  -5  -1   11.20    1.60
   2  -5  -1    8.70    2.40
  -2   5   1   12.10    1.90
  -2   5   1   12.60    1.50
  -2   5   1   12.10    1.60
  -2   5   1    8.00    1.30
   1  -5  -1   26.10    3.40
   1  -5  -1   29.30    2.80
   1  -5  -1   26.00    2.40
   1  -5  -1   25.50    2.40
   1  -5  -1   29.00    3.10
   1  -5  -1   31.50    4.00
  -1   5   1   26.10    2.50
  -1   5   1   25.80    2.30
  -1   5   1   24.20    2.40
  -1   5   1   27.00    2.30
   0  -5  -1  930.51   24.30
   0  -5  -1  916.91   24.30
   0  -5  -1  896.31   23.30
   0  -5  -1  893.91   25.00
   0  -5  -1  887.81   23.90
   0  -5  -1  933.51   24.00
   0  -5  -1  808.82   24.30
   0   5   1  899.21   24.20
   0   5   1  907.91   23.80
   0   5   1  931.51   23.90
   0   5   1  935.01   23.80
  -1  -5  -1   38.30    3.00
  -1  -5  -1   34.80    2.80
  -1  -5  -1   35.20    3.40
  -1  -5  -1   36.50    2.90
  -1  -5  -1   37.80    2.60
  -1  -5  -1   40.20    3.30
  -1  -5  -1   37.80    2.30
   1   5   1   39.00    3.10
   1   5   1   36.60    2.90
   1   5   1   39.30    3.00
   1   5   1   34.40    3.00
  -2  -5  -1   38.20    3.60
  -2  -5  -1   34.00    3.40
  -2  -5  -1   34.50    2.60
  -2  -5  -1   41.40    3.00
  -2  -5  -1   36.40    2.90
   2   5   1   40.20    3.20
   2   5   1   40.20    3.10
   2   5   1   31.70    3.00
   2   5   1   37.60    3.20
  -3  -5  -1  253.97    8.50
  -3  -5  -1  250.47    9.10
  -3  -5  -1  252.77    8.90
  -3  -5  -1  241.78    8.20
   3   5   1  258.47    8.40
   3   5   1  257.27    8.30
   3   5   1  237.08    8.20
   3   5   1  246.38    8.50
  -4  -5  -1    9.00    2.30
  -4  -5  -1    8.00    2.20
  -4  -5  -1    8.60    2.70
  -4  -5  -1    4.80    3.00
  -4  -5  -1    7.40    2.20
   4   5   1    7.50    2.70
   4   5   1    5.50    2.50
   4   5   1    6.00    2.40
  -5  -5  -1   81.49    5.90
  -5  -5  -1   82.79    7.40
  -5  -5  -1   80.29    4.70
  -5  -5  -1   70.59    5.80
   5   5   1   82.19    5.20
   5   5   1   76.19    5.50
   5   5   1   88.59    5.70
  -6  -5  -1   18.40    4.70
  -6  -5  -1   19.50    3.00
   6   5   1   16.50    3.80
   6   5   1   21.50    3.90
   6   5   1   18.60    3.50
  -7  -5  -1   -3.50    2.60
  -7  -5  -1   13.50    5.60
   7   5   1   -4.10    4.10
   7   5   1    1.20    7.60
   7   5   1   -1.30    4.00
  -8  -5  -1   15.60    3.50
  -8  -5  -1   17.00    8.30
   8   5   1   16.50    5.90
   8   5   1   13.50    5.40
   9  -6  -1   41.80    8.30
   9  -6  -1   45.60    7.30
  -9   6   1   35.80    5.70
  -9   6   1   37.20    5.80
   8  -6  -1    0.80    3.70
   8  -6  -1    2.30    5.30
   8  -6  -1    0.90    5.00
   8  -6  -1    4.20    5.30
  -8   6   1    0.90    3.70
  -8   6   1    4.60    3.90
   7  -6  -1    9.90    4.70
   7  -6  -1   13.40    3.00
  -7   6   1   14.30    3.20
  -7   6   1   11.80    3.10
  -7   6   1   10.10    4.10
   6  -6  -1  102.99    4.90
   6  -6  -1  101.69    5.40
   6  -6  -1   99.59    6.60
   6  -6  -1  112.19    9.40
  -6   6   1  104.69    5.70
  -6   6   1   96.39    6.20
  -6   6   1  106.49    5.60
   5  -6  -1   85.19    4.30
   5  -6  -1   82.19    4.60
   5  -6  -1   86.79    7.10
   5  -6  -1   87.99    5.80
  -5   6   1   85.69    4.60
  -5   6   1   87.99    5.20
  -5   6   1   85.99    6.20
  -5   6   1   80.19    4.70
   4  -6  -1   20.70    5.00
   4  -6  -1   25.40    3.40
   4  -6  -1   26.50    3.00
   4  -6  -1   26.50    2.90
   4  -6  -1   24.90    3.10
   4  -6  -1   27.30    4.30
  -4   6   1   27.10    2.90
  -4   6   1   15.20    2.90
  -4   6   1   22.70    2.50
  -4   6   1   23.50    2.50
   3  -6  -1  264.57    8.10
   3  -6  -1  262.57    8.00
   3  -6  -1  261.37    8.20
   3  -6  -1  271.87    9.00
   3  -6  -1  273.87   11.50
   3  -6  -1  272.97   10.60
  -3   6   1  247.78    8.70
  -3   6   1  266.07    8.10
  -3   6   1  266.97    8.40
  -3   6   1  269.47    8.10
   2  -6  -1   67.89    5.20
   2  -6  -1   64.59    3.20
   2  -6  -1   65.49    4.00
   2  -6  -1   62.29    3.40
   2  -6  -1   59.09    3.70
   2  -6  -1   69.99    5.60
  -2   6   1   68.89    3.50
  -2   6   1   66.69    3.20
  -2   6   1   67.69    3.20
  -2   6   1   64.89    3.90
   1  -6  -1   95.49    4.70
   1  -6  -1   88.99    4.30
   1  -6  -1   94.49    5.20
   1  -6  -1   89.39    3.90
   1  -6  -1   84.69    3.90
   1  -6  -1   89.59    6.30
  -1   6   1   84.59    4.20
  -1   6   1   85.79    3.80
  -1   6   1   87.49    3.90
  -1   6   1   90.99    3.80
   0  -6  -1    8.00    2.00
   0  -6  -1    4.60    1.50
   0  -6  -1    6.20    1.40
   0  -6  -1    6.00    2.20
   0  -6  -1    8.40    1.90
   0  -6  -1    7.80    3.50
   0  -6  -1    9.50    1.80
   0   6   1    4.80    1.70
   0   6   1    3.60    1.50
   0   6   1    8.30    1.70
   0   6   1    7.00    1.60
  -1  -6  -1    2.20    2.20
  -1  -6  -1    2.10    2.10
  -1  -6  -1    2.80    1.60
  -1  -6  -1    3.20    1.80
  -1  -6  -1    5.70    1.60
  -1  -6  -1    1.50    1.30
  -1  -6  -1    3.60    1.50
   1   6   1    5.90    1.90
   1   6   1    3.80    1.70
   1   6   1    2.90    1.60
   1   6   1    3.20    1.60
  -2  -6  -1   21.40    2.40
  -2  -6  -1   18.90    2.80
  -2  -6  -1   18.70    2.40
  -2  -6  -1   24.60    3.40
  -2  -6  -1   21.30    2.30
   2   6   1   21.50    2.50
   2   6   1   21.80    2.80
   2   6   1   18.50    2.30
   2   6   1   23.00    2.60
  -3  -6  -1   15.00    2.90
  -3  -6  -1   10.90    3.10
  -3  -6  -1   15.70    3.10
  -3  -6  -1   17.20    3.20
  -3  -6  -1   13.80    2.30
   3   6   1   10.40    2.70
   3   6   1   16.40    2.70
   3   6   1   16.70    2.50
  -4  -6  -1   87.79    6.20
  -4  -6  -1  104.59    7.00
  -4  -6  -1   95.89    5.00
   4   6   1   99.69    5.60
   4   6   1  107.09    6.00
   4   6   1  101.09    5.50
  -5  -6  -1   59.19    6.60
  -5  -6  -1   56.79    4.50
   5   6   1   56.49    5.60
   5   6   1   53.99    5.20
   5   6   1   59.99    5.10
  -6  -6  -1   18.20    4.90
  -6  -6  -1   11.50    2.80
   6   6   1    9.80    3.90
   6   6   1    8.50    3.30
  -7  -6  -1  139.29   11.10
  -7  -6  -1  133.79    7.00
   7   6   1  122.49    8.90
   7   6   1  145.49    9.10
  -8  -6  -1    4.20    9.60
  -8  -6  -1   21.90    4.40
   8   6   1   12.90    6.40
   9  -7  -1   -6.70    6.30
   9  -7  -1   -2.50    6.50
  -9   7   1    8.30    5.60
  -9   7   1    2.80    5.30
   8  -7  -1   -1.30    5.30
   8  -7  -1    4.20    5.40
  -8   7   1    5.30    4.20
  -8   7   1    9.10    4.00
  -8   7   1    2.20    5.40
   7  -7  -1   31.10    5.10
   7  -7  -1   29.70    5.30
   7  -7  -1   30.40    3.90
  -7   7   1   29.80    6.60
  -7   7   1   26.50    3.60
   6  -7  -1   81.19    5.40
   6  -7  -1   94.39    6.90
   6  -7  -1   90.49    8.30
  -6   7   1   90.59    6.40
  -6   7   1   87.39    6.20
  -6   7   1   91.09    5.60
   5  -7  -1   43.70    4.60
   5  -7  -1   38.30    4.40
   5  -7  -1   49.70    6.70
   5  -7  -1   37.00    4.20
  -5   7   1   42.30    4.60
  -5   7   1   43.10    4.10
  -5   7   1   45.40    4.00
   4  -7  -1  424.86   13.40
   4  -7  -1  464.95   14.30
   4  -7  -1  460.15   13.30
   4  -7  -1  480.05   16.60
  -4   7   1  465.75   13.50
  -4   7   1  466.55   13.70
  -4   7   1  457.55   13.30
   3  -7  -1   28.50    3.50
   3  -7  -1   23.90    2.30
   3  -7  -1   23.80    4.30
   3  -7  -1   27.70    3.30
   3  -7  -1   31.60    5.40
  -3   7   1   25.80    2.70
  -3   7   1   25.50    3.00
  -3   7   1   19.20    2.60
  -3   7   1   24.30    3.00
   2  -7  -1   23.50    2.50
   2  -7  -1   26.50    4.00
   2  -7  -1   28.90    3.80
   2  -7  -1   29.20    3.20
   2  -7  -1   33.20    5.60
   2  -7  -1   26.10    2.80
  -2   7   1   26.20    3.50
  -2   7   1   26.70    3.00
  -2   7   1   23.60    2.80
  -2   7   1   29.80    2.90
   1  -7  -1  595.74   15.90
   1  -7  -1  627.04   18.30
   1  -7  -1  608.44   17.10
   1  -7  -1  570.34   17.10
   1  -7  -1  625.54   17.60
   1  -7  -1  582.24   17.00
   1  -7  -1  616.44   19.60
  -1   7   1  623.44   17.10
  -1   7   1  630.44   16.90
  -1   7   1  583.14   17.50
  -1   7   1  639.84   16.90
   0  -7  -1    3.90    1.70
   0  -7  -1    5.50    2.50
   0  -7  -1    0.90    1.70
   0  -7  -1    1.00    1.80
   0  -7  -1   -0.70    1.80
   0  -7  -1    2.50    3.10
   0  -7  -1    3.90    2.20
   0   7   1    0.10    1.90
   0   7   1    1.40    1.70
   0   7   1    4.50    1.70
   0   7   1    5.00    1.80
  -1  -7  -1  205.08    7.70
  -1  -7  -1  213.68    8.20
  -1  -7  -1  195.88    7.20
  -1  -7  -1  194.28    7.50
  -1  -7  -1  228.68    6.90
  -1  -7  -1  204.68    7.90
   1   7   1  209.08    7.40
   1   7   1  211.38    7.40
  -2  -7  -1   38.40    4.00
  -2  -7  -1   38.30    4.60
  -2  -7  -1   32.80    3.40
   2   7   1   41.60    3.70
   2   7   1   44.30    4.00
   2   7   1   48.40    4.20
  -3  -7  -1   24.30    2.80
  -3  -7  -1   24.30    4.20
   3   7   1   15.60    4.70
   3   7   1   21.60    2.80
   3   7   1   21.30    3.20
  -4  -7  -1   77.59    4.80
  -4  -7  -1   82.79    6.90
   4   7   1   71.49    5.40
   4   7   1   72.59    5.10
   4   7   1   70.49    5.70
  -5  -7  -1    2.10    4.10
  -5  -7  -1    1.70    2.60
   5   7   1   -5.60    2.70
   5   7   1   -1.00    3.80
   5   7   1   -1.00    3.30
  -6  -7  -1    0.10    2.80
  -6  -7  -1    8.20    5.20
   6   7   1    5.70    4.50
   6   7   1   -5.40    3.90
  -7  -7  -1   88.39   11.60
  -7  -7  -1   99.29    7.30
   7   7   1   84.39    9.30
   7   7   1  105.89   10.00
   9  -8  -1   34.90    8.40
  -9   8   1   48.40    6.90
  -9   8   1   49.20    6.80
   8  -8  -1   13.70    6.30
   8  -8  -1    6.40    6.40
  -8   8   1   11.50    4.70
  -8   8   1   11.50    4.60
   7  -8  -1    3.20    4.50
   7  -8  -1    0.20    5.00
   7  -8  -1    5.00    5.00
  -7   8   1    3.70    3.20
  -7   8   1   12.00    3.90
  -7   8   1    6.50    4.70
   6  -8  -1  149.88    9.70
   6  -8  -1  125.79    7.00
   6  -8  -1  136.89    8.30
  -6   8   1  131.09    7.00
  -6   8   1  129.79    6.90
  -6   8   1  116.09    9.80
   5  -8  -1  217.48    8.40
   5  -8  -1  244.38   12.00
   5  -8  -1  219.68   11.90
  -5   8   1  227.78    8.30
  -5   8   1  227.28    8.70
  -5   8   1  239.28    8.80
   4  -8  -1    0.40    3.00
   4  -8  -1    2.60    3.80
   4  -8  -1   -1.00    2.40
  -4   8   1   -0.30    2.10
  -4   8   1    2.90    2.10
  -4   8   1    0.00    1.90
   3  -8  -1    0.50    2.70
   3  -8  -1   -0.50    3.30
   3  -8  -1    0.50    2.50
  -3   8   1    1.90    1.90
  -3   8   1    3.10    1.80
  -3   8   1   -0.30    1.70
   2  -8  -1   59.39    8.50
   2  -8  -1   64.59    5.20
   2  -8  -1   54.49    6.00
   2  -8  -1   60.29    4.50
  -2   8   1   67.49    3.90
  -2   8   1   66.49    4.00
  -2   8   1   64.99    4.10
   1  -8  -1   -1.00    2.90
   1  -8  -1    3.00    2.60
   1  -8  -1    0.80    1.70
   1  -8  -1   -1.70    4.00
   1  -8  -1    3.20    2.20
  -1   8   1   -2.30    1.60
  -1   8   1    0.90    1.90
   0  -8  -1   31.90    3.50
   0  -8  -1   35.40    4.30
   0  -8  -1   32.80    3.70
   0  -8  -1   34.50    3.30
   0  -8  -1   32.10    4.80
   0   8   1   37.30    3.30
   0   8   1   31.70    3.40
   0   8   1   37.00    3.40
  -1  -8  -1  194.28    6.70
  -1  -8  -1  191.18    8.20
  -1  -8  -1  180.08    8.00
  -1  -8  -1  172.18    7.60
  -1  -8  -1  188.58    6.60
   1   8   1  186.08    7.00
   1   8   1  189.98    7.10
  -2  -8  -1    1.00    2.20
  -2  -8  -1    2.60    3.00
   2   8   1   -1.00    2.00
   2   8   1    2.10    2.10
   2   8   1    0.70    2.20
  -3  -8  -1  105.89    5.40
  -3  -8  -1   98.19    6.90
   3   8   1  104.59    5.70
   3   8   1   99.29    5.50
  -4  -8  -1    8.70    3.80
  -4  -8  -1   -1.10    2.60
   4   8   1    0.00    3.20
   4   8   1    2.20    2.40
   4   8   1    4.20    2.80
  -5  -8  -1    9.00    3.20
  -5  -8  -1    7.80    4.70
   5   8   1    2.60    3.60
   5   8   1    2.70    4.10
  -6  -8  -1   37.70    4.30
  -6  -8  -1   38.20    6.30
   6   8   1   33.90    5.40
   6   8   1   50.29    6.00
   8  -9  -1    7.20    7.10
   8  -9  -1    6.80    6.50
  -8   9   1    1.30    5.00
  -8   9   1    6.20    4.70
   7  -9  -1   42.50    7.10
   7  -9  -1   50.09    6.60
  -7   9   1   50.69    5.30
  -7   9   1   64.09    7.00
  -7   9   1   41.20    6.20
   6  -9  -1   63.59    9.20
   6  -9  -1   51.99    5.10
   6  -9  -1   62.19    6.30
  -6   9   1   68.59    6.10
  -6   9   1   59.19    7.40
  -6   9   1   57.39    6.00
   5  -9  -1    3.30    3.60
   5  -9  -1    5.40    4.90
   5  -9  -1    5.80    4.10
  -5   9   1    8.30    2.50
  -5   9   1    3.00    3.30
  -5   9   1    1.10    2.50
   4  -9  -1  345.67   14.50
   4  -9  -1  327.97   11.90
   4  -9  -1  313.27   11.10
  -4   9   1  341.07   11.10
  -4   9   1  323.07   10.80
  -4   9   1  332.17   10.70
   3  -9  -1  153.78    7.70
   3  -9  -1  161.28    9.60
   3  -9  -1  143.79    7.10
  -3   9   1  168.68    6.70
  -3   9   1  156.88    6.40
  -3   9   1  158.18    6.40
   2  -9  -1    0.30    5.20
   2  -9  -1    0.10    3.50
   2  -9  -1    0.80    2.90
  -2   9   1    1.10    2.10
  -2   9   1    2.70    1.80
  -2   9   1   -3.00    1.70
   1  -9  -1  128.19    7.50
   1  -9  -1  117.19    9.90
   1  -9  -1  130.19    4.90
   1  -9  -1  114.49    6.80
   1  -9  -1  147.09    7.50
  -1   9   1  133.49    5.80
  -1   9   1  134.89    5.70
  -1   9   1  130.09    5.90
   0  -9  -1   66.29    5.60
   0  -9  -1   68.09    4.10
   0  -9  -1   51.89    7.70
   0  -9  -1   49.99    4.80
   0  -9  -1   71.69    5.50
   0   9   1   63.19    4.30
   0   9   1   64.99    4.40
   0   9   1   62.79    4.30
  -1  -9  -1   24.00    6.80
  -1  -9  -1   31.90    4.10
  -1  -9  -1   26.30    3.60
  -1  -9  -1   27.00    3.00
   1   9   1   28.00    3.00
   1   9   1   30.10    3.30
   1   9   1   27.10    3.10
  -2  -9  -1   56.39    4.50
  -2  -9  -1   57.89    5.70
   2   9   1   58.89    5.10
   2   9   1   49.80    4.60
   2   9   1   66.39    4.70
  -3  -9  -1   17.00    3.10
  -3  -9  -1   15.20    4.10
   3   9   1   24.40    3.60
   3   9   1   18.50    3.20
   3   9   1   21.10    3.10
  -4  -9  -1   18.50    4.90
  -4  -9  -1   13.00    3.40
   4   9   1    7.30    3.20
   4   9   1    9.20    4.00
  -5  -9  -1   -5.90    4.90
  -5  -9  -1   -1.40    3.20
   5   9   1   -9.70    3.90
   5   9   1    5.70    4.60
   7 -10  -1  158.68   11.00
   7 -10  -1  138.19   13.10
  -7  10   1  180.08   10.30
  -7  10   1  156.98    9.40
   6 -10  -1   -0.20    5.00
   6 -10  -1   -0.80    6.40
  -6  10   1    8.90    3.90
  -6  10   1    5.40    3.50
  -6  10   1    3.60    5.00
   5 -10  -1  167.28   12.10
   5 -10  -1  152.38    9.00
   5 -10  -1  124.29    8.90
  -5  10   1  164.08    7.70
  -5  10   1  158.08    7.60
  -5  10   1  150.88    8.50
   4 -10  -1   16.80    4.20
   4 -10  -1   15.90    5.40
   4 -10  -1   17.70    5.80
  -4  10   1   15.80    3.50
  -4  10   1   24.80    3.10
  -4  10   1   21.90    3.10
   3 -10  -1    7.10    3.80
   3 -10  -1    8.40    4.00
  -3  10   1   10.50    2.80
  -3  10   1   12.60    2.50
  -3  10   1   12.10    2.70
   2 -10  -1   71.49    7.60
   2 -10  -1   76.99    6.00
  -2  10   1   77.59    4.80
  -2  10   1   79.09    5.20
  -2  10   1   83.59    4.80
   1 -10  -1    3.40    6.30
   1 -10  -1    0.90    3.00
   1 -10  -1    1.20    4.00
  -1  10   1    0.90    1.90
  -1  10   1   -3.10    2.40
  -1  10   1   -0.30    1.90
   0 -10  -1    4.40    3.20
   0 -10  -1    5.10    2.60
   0 -10  -1    5.00    3.60
   0  10   1   -1.60    2.40
   0  10   1    5.30    2.20
   0  10   1    3.60    2.20
  -1 -10  -1    3.40    3.40
  -1 -10  -1    6.30    2.90
  -1 -10  -1    2.70    2.70
   1  10   1    8.60    2.70
   1  10   1    1.70    2.40
   1  10   1    4.70    2.40
  -2 -10  -1    0.00    2.90
  -2 -10  -1    0.80    3.50
   2  10   1    0.30    3.00
   2  10   1   -1.80    2.40
   2  10   1    2.60    2.50
  -3 -10  -1    8.50    3.20
  -3 -10  -1    0.40    3.90
   3  10   1    3.80    2.70
   3  10   1    6.60    3.50
  -4 -10  -1   -9.40    2.90
  -4 -10  -1   -0.10    5.00
   4  10   1    8.90    4.20
   4  10   1   -0.30    3.30
   6 -11  -1   41.30    8.30
   6 -11  -1   37.70    6.80
  -6  11   1   23.60    5.20
  -6  11   1   32.00    4.60
   5 -11  -1   32.90    7.50
   5 -11  -1   31.00    6.00
  -5  11   1   36.80    5.80
  -5  11   1   41.60    4.50
  -5  11   1   37.00    4.60
   4 -11  -1   20.40    6.50
   4 -11  -1   19.30    5.10
  -4  11   1   20.10    3.50
  -4  11   1   12.10    4.20
  -4  11   1   21.10    3.30
   3 -11  -1   45.80    5.60
   3 -11  -1   37.00    6.60
  -3  11   1   38.70    4.30
  -3  11   1   50.59    4.70
  -3  11   1   45.10    5.00
   2 -11  -1    1.40    5.00
   2 -11  -1   -3.20    3.40
  -2  11   1   -0.30    2.40
  -2  11   1    4.50    2.30
  -2  11   1    1.90    3.00
   1 -11  -1    3.40    3.70
   1 -11  -1    6.10    4.90
  -1  11   1    1.70    2.20
  -1  11   1    5.60    2.40
  -1  11   1    6.00    3.20
   0 -11  -1   24.70    4.60
   0 -11  -1   33.30    5.70
   0  11   1   26.70    3.40
   0  11   1   35.10    4.10
   0  11   1   32.10    3.90
  -1 -11  -1   -3.60    3.80
  -1 -11  -1    8.00    3.30
   1  11   1    1.10    3.60
   1  11   1   13.20    3.30
   1  11   1    4.60    2.70
  -2 -11  -1  248.58   11.70
  -2 -11  -1  240.78    9.10
   2  11   1  230.98    9.30
   2  11   1  226.68    9.80
  -3 -11  -1   34.80    4.20
  -3 -11  -1   40.30    5.80
   3  11   1   35.90    5.20
   5 -12  -1   77.69    8.20
   5 -12  -1   96.19   13.70
  -5  12   1   95.79    8.20
   4 -12  -1   10.80    7.10
   4 -12  -1   -1.30    5.20
  -4  12   1   -1.00    4.90
  -4  12   1    7.00    3.50
  -4  12   1   10.10    3.50
   3 -12  -1    7.80    4.80
   3 -12  -1    6.10    6.60
  -3  12   1    6.00    4.20
  -3  12   1    3.10    3.40
  -3  12   1   10.90    3.20
   2 -12  -1   11.30    6.40
   2 -12  -1    4.90    4.60
  -2  12   1    7.50    3.30
  -2  12   1    8.80    3.10
  -2  12   1    7.30    4.20
   1 -12  -1    4.00    4.30
  -1  12   1    2.70    5.90
  -1  12   1    1.60    2.70
  -1  12   1    2.70    2.70
   0 -12  -1   14.50    4.50
   0  12   1    9.00    3.20
   0  12   1    6.50    2.70
  -1 -12  -1  128.19    9.10
   1  12   1  137.19    8.10
  -2 -12  -1   34.60    4.50
   2  12   1   37.00    5.00
   0  13  -2   -1.10    3.50
   0  13  -2   12.00    3.20
   0 -13   2   12.10    4.60
  -1  13  -2   -5.50    4.20
  -1  13  -2   -1.80    3.20
  -1  13  -2    2.80    3.00
   1 -13   2   -2.20    4.00
  -2  13  -2    9.20    4.40
  -2  13  -2   20.20    3.60
  -2  13  -2   10.10    3.60
   2 -13   2    5.00    7.30
   2 -13   2   13.80    4.20
  -3  13  -2   13.00    3.70
  -3  13  -2   10.70    3.90
   3 -13   2    8.60    4.50
   3 -13   2   18.60    8.00
  -4  13  -2    4.10    6.30
  -4  13  -2    5.80    4.20
   4 -13   2   19.50    9.10
   3  12  -2   30.00    4.60
  -3 -12   2   28.60    6.40
  -3 -12   2   24.50    4.40
   2  12  -2   23.40    3.90
   2  12  -2   30.60    3.80
  -2 -12   2   35.00    4.30
  -2 -12   2   29.00    5.40
   1  12  -2   43.30    4.90
   1  12  -2   58.29    5.60
   1  12  -2   43.90    5.20
  -1 -12   2   64.19    4.90
   0  12  -2   86.69    5.60
   0  12  -2   77.49    6.10
   0  12  -2   61.49    6.50
   0 -12   2   62.29    6.90
  -1  12  -2   15.70    3.70
  -1  12  -2   25.30    3.20
  -1  12  -2   17.30    3.40
   1 -12   2   14.60    3.90
   1 -12   2   17.10    5.90
  -2  12  -2    7.40    3.50
  -2  12  -2    9.70    3.10
  -2  12  -2   11.40    2.70
   2 -12   2    6.70    5.90
   2 -12   2    3.40    3.80
  -3  12  -2   49.50    5.20
  -3  12  -2   46.60    5.30
  -3  12  -2   39.60    4.40
   3 -12   2   52.69    8.00
   3 -12   2   42.20    5.30
  -4  12  -2    2.70    3.30
  -4  12  -2    3.80    3.40
   4 -12   2    5.80    7.00
   4 -12   2    1.90    4.10
  -5  12  -2   12.80    4.20
  -5  12  -2    9.90    4.00
   5 -12   2   -1.70    7.20
   5 -12   2   14.30    5.00
  -6  12  -2    7.80    4.90
  -6  12  -2   -1.40    4.80
   6 -12   2   -5.20    8.50
   4  11  -2   16.70    4.50
  -4 -11   2   10.50    5.70
  -4 -11   2   14.70    3.80
   3  11  -2   27.10    3.80
   3  11  -2   29.70    4.20
  -3 -11   2   28.40    4.10
  -3 -11   2   32.00    5.60
   2  11  -2   27.20    3.80
   2  11  -2   31.50    3.80
   2  11  -2   17.50    3.80
  -2 -11   2   27.10    4.70
  -2 -11   2   22.40    3.60
   1  11  -2  319.17   11.40
   1  11  -2  335.27   11.40
   1  11  -2  323.57   11.20
  -1 -11   2  331.37   12.20
  -1 -11   2  347.27   12.60
  -1 -11   2  330.57   10.80
   0  11  -2   26.40    3.50
   0  11  -2   28.00    3.40
   0  11  -2   30.10    3.70
   0 -11   2   21.10    3.80
   0 -11   2   29.90    4.70
   0 -11   2   24.10    4.00
  -1  11  -2    3.70    2.30
  -1  11  -2    0.90    2.70
  -1  11  -2    0.10    2.30
   1 -11   2    2.70    4.50
   1 -11   2    0.50    2.80
   1 -11   2    0.30    9.40
   1 -11   2    0.30    4.40
  -2  11  -2   21.70    3.10
  -2  11  -2   31.90    6.50
  -2  11  -2   25.30    3.30
  -2  11  -2   21.30    3.00
   2 -11   2   15.60    3.60
   2 -11   2   34.60    6.10
   2 -11   2   24.20    4.90
  -3  11  -2    2.10    2.40
  -3  11  -2   -5.20    5.90
  -3  11  -2    4.60    2.60
  -3  11  -2    0.10    2.80
   3 -11   2    4.30    4.50
   3 -11   2    3.00    3.40
   3 -11   2   -1.90    5.30
  -4  11  -2   54.09    8.80
  -4  11  -2   43.10    5.00
  -4  11  -2   51.19    5.40
   4 -11   2   46.70    6.10
   4 -11   2   55.29    7.90
  -5  11  -2   35.00    8.70
  -5  11  -2   37.90    4.50
  -5  11  -2   34.70    4.00
   5 -11   2   43.80    5.40
   5 -11   2   42.40    7.90
  -6  11  -2   58.89    7.00
  -6  11  -2   80.99    8.10
  -6  11  -2   60.39   11.10
   6 -11   2   54.89    6.90
   6 -11   2   81.79   12.20
  -7  11  -2  122.39    9.30
   7 -11   2  114.89   11.00
   5  10  -2   -7.30    3.30
  -5 -10   2   -0.50    3.40
  -5 -10   2    4.40    6.20
   4  10  -2   65.19    7.00
   4  10  -2   60.89    5.50
  -4 -10   2   65.79    5.90
  -4 -10   2   78.09    9.00
   3  10  -2   11.80    3.10
   3  10  -2   12.30    3.00
   3  10  -2    7.10    3.10
  -3 -10   2   14.60    4.50
  -3 -10   2   14.10    3.20
   2  10  -2    5.80    2.50
   2  10  -2   -0.60    2.60
   2  10  -2    4.30    2.50
  -2 -10   2    1.80    3.10
  -2 -10   2    2.30    2.60
   1  10  -2   85.99    5.20
   1  10  -2   84.29    5.30
   1  10  -2   81.79    5.20
  -1 -10   2   80.59    5.80
  -1 -10   2   85.89    7.00
  -1 -10   2   87.19    5.10
  -1 -10   2   96.99    6.40
   0  10  -2   16.80    2.70
   0  10  -2   17.50    2.60
   0  10  -2   21.90    3.00
   0 -10   2   17.40    2.80
   0 -10   2   20.40    3.50
   0 -10   2   17.60    4.10
   0 -10   2   13.10    3.70
   0 -10   2   25.10    5.10
  -1  10  -2   70.39    8.20
  -1  10  -2   87.59    4.90
  -1  10  -2   82.39    4.90
  -1  10  -2   78.09    4.90
   1 -10   2   69.69    8.60
   1 -10   2   71.89    4.60
   1 -10   2   74.59    6.30
   1 -10   2   78.89    5.70
  -2  10  -2  146.39   10.40
  -2  10  -2  134.49    6.30
  -2  10  -2  133.99    6.40
   2 -10   2  136.39    7.00
   2 -10   2  132.69    7.20
  -3  10  -2   84.29    9.70
  -3  10  -2   67.99    4.60
  -3  10  -2   66.19    4.80
  -3  10  -2   67.79    5.00
   3 -10   2   67.69    5.80
   3 -10   2   76.99    5.80
  -4  10  -2   46.90    4.70
  -4  10  -2   43.10    7.30
  -4  10  -2   41.70    3.90
  -4  10  -2   39.00    4.40
   4 -10   2   47.70    5.40
   4 -10   2   35.80    4.20
  -5  10  -2   24.20    7.50
  -5  10  -2   15.70    3.30
  -5  10  -2   18.70    3.70
   5 -10   2   18.30    4.30
  -6  10  -2   16.10    7.80
  -6  10  -2   15.30    3.60
  -6  10  -2   18.40    3.90
   6 -10   2   16.20    5.00
  -7  10  -2   17.30    4.60
  -7  10  -2   24.00    4.70
  -7  10  -2   14.60    8.90
   7 -10   2   14.20    6.20
   7 -10   2   19.10    7.00
   6   9  -2   17.60    5.60
   6   9  -2   23.00    4.50
  -6  -9   2   27.70    7.20
  -6  -9   2   21.40    3.90
   5   9  -2    8.60    3.20
   5   9  -2   14.10    4.40
  -5  -9   2   12.20    3.40
  -5  -9   2   24.20    5.90
   4   9  -2    6.40    3.00
   4   9  -2    6.50    2.80
   4   9  -2    8.90    3.40
  -4  -9   2    4.10    2.90
  -4  -9   2    7.60    4.40
   3   9  -2   13.60    2.80
   3   9  -2   17.90    3.30
   3   9  -2   20.10    3.10
  -3  -9   2   22.30    3.20
  -3  -9   2   23.20    4.10
   2   9  -2  639.74   18.60
   2   9  -2  652.63   18.70
   2   9  -2  638.04   18.70
  -2  -9   2  655.23   19.50
  -2  -9   2  644.14   18.20
  -2  -9   2  626.14   20.80
   1   9  -2    2.90    2.20
   1   9  -2    5.60    2.50
  -1  -9   2    5.00    3.00
  -1  -9   2    5.70    2.80
  -1  -9   2    5.70    3.10
  -1  -9   2    4.00    2.50
  -1  -9   2    3.60    3.10
   0   9  -2  297.47   11.80
   0   9  -2  301.17    9.90
   0   9  -2  263.87   10.20
   0   9  -2  302.17    9.70
   0  -9   2  305.67    9.30
   0  -9   2  293.17   10.60
   0  -9   2  298.27   11.40
   0  -9   2  305.57   10.50
  -1   9  -2  477.25   13.80
  -1   9  -2  467.45   14.10
  -1   9  -2  471.45   13.60
  -1   9  -2  476.05   16.80
   1  -9   2  484.35   14.90
   1  -9   2  471.15   13.20
   1  -9   2  476.65   14.50
   1  -9   2  439.86   16.20
  -2   9  -2   35.30    5.80
  -2   9  -2   34.10    3.40
  -2   9  -2   31.80    3.50
  -2   9  -2   34.00    3.50
   2  -9   2   29.10    3.40
   2  -9   2   27.70    2.50
   2  -9   2   31.80    3.90
   2  -9   2   25.60    5.60
   2  -9   2   26.30    4.10
  -3   9  -2   19.00    2.40
  -3   9  -2   29.80    6.10
  -3   9  -2   18.10    2.40
  -3   9  -2   19.20    2.60
   3  -9   2   10.90    3.40
   3  -9   2   19.10    3.10
  -4   9  -2    6.40    8.40
  -4   9  -2   -0.60    1.80
  -4   9  -2    0.10    2.10
   4  -9   2   -3.90    2.80
   4  -9   2    2.60    2.80
   4  -9   2   -6.00    3.40
  -5   9  -2   28.30    6.90
  -5   9  -2   21.40    2.90
  -5   9  -2   20.10    3.10
  -5   9  -2   22.80    3.20
   5  -9   2   17.10    5.20
   5  -9   2   18.60    4.10
   5  -9   2   23.10    3.40
  -6   9  -2    7.40    3.50
  -6   9  -2   12.30    6.40
  -6   9  -2    5.90    3.10
  -6   9  -2    2.90    2.90
   6  -9   2    5.40    4.20
  -7   9  -2    3.40    3.60
  -7   9  -2   -0.30    3.80
  -7   9  -2  -10.40    7.00
   7  -9   2    6.20    4.80
  -8   9  -2    9.40    9.30
  -8   9  -2   29.60    5.10
   8  -9   2   34.60    7.50
   8  -9   2   19.20    6.50
   7   8  -2    0.90    5.80
   7   8  -2    0.70    4.90
  -7  -8   2   -1.50    5.10
  -7  -8   2    5.10    6.70
   6   8  -2   -4.80    3.40
   6   8  -2   -3.20    4.50
  -6  -8   2    3.90    2.90
  -6  -8   2    1.40    5.50
   5   8  -2   15.20    3.80
   5   8  -2    9.60    3.10
   5   8  -2   12.10    3.10
  -5  -8   2   12.90    4.50
  -5  -8   2   11.70    3.10
   4   8  -2   87.09    5.90
   4   8  -2   73.69    5.40
   4   8  -2   72.69    5.20
  -4  -8   2   80.09    6.90
  -4  -8   2   73.39    5.00
   3   8  -2    8.30    2.80
   3   8  -2   13.40    2.80
   3   8  -2   12.90    2.80
  -3  -8   2   17.90    3.50
  -3  -8   2   10.60    2.60
  -3  -8   2   16.00    3.20
   2   8  -2   45.80    4.20
   2   8  -2   37.90    4.20
   2   8  -2   40.90    4.00
  -2  -8   2   43.90    3.90
  -2  -8   2   51.59    4.20
  -2  -8   2   42.40    4.90
   1   8  -2   36.60    4.00
   1   8  -2   41.90    4.80
   1   8  -2   40.20    3.90
   1   8  -2   37.50    3.70
  -1  -8   2   33.30    4.30
  -1  -8   2   46.30    4.10
  -1  -8   2   37.30    4.40
  -1  -8   2   42.20    3.20
   0   8  -2   59.29    5.90
   0   8  -2   64.39    4.00
   0   8  -2   57.99    3.90
   0   8  -2   59.09    4.20
   0  -8   2   58.69    5.80
   0  -8   2   46.30    3.60
   0  -8   2   64.19    4.00
   0  -8   2   56.59    4.50
   0  -8   2   56.39    4.70
  -1   8  -2   -1.60    1.70
  -1   8  -2    2.20    3.80
  -1   8  -2    2.40    1.70
  -1   8  -2    0.80    1.80
   1  -8   2   -4.70    1.70
   1  -8   2    2.50    3.40
   1  -8   2   -0.10    2.40
   1  -8   2    2.80    2.30
   1  -8   2    1.20    1.90
  -2   8  -2    3.40    1.70
  -2   8  -2    0.90    4.20
  -2   8  -2    3.50    1.90
  -2   8  -2    1.10    1.70
   2  -8   2    1.50    2.20
   2  -8   2    0.60    2.30
   2  -8   2    0.10    3.90
   2  -8   2    1.70    2.20
   2  -8   2    1.50    1.90
  -3   8  -2   -0.40    1.50
  -3   8  -2    1.50    1.60
  -3   8  -2    1.70    1.80
  -3   8  -2    3.20    4.40
   3  -8   2    5.30    4.80
   3  -8   2   -2.00    2.40
   3  -8   2    3.40    3.90
   3  -8   2   -0.90    2.60
  -4   8  -2  123.29    9.80
  -4   8  -2  125.49    5.10
  -4   8  -2  125.69    5.00
  -4   8  -2  126.39    5.70
   4  -8   2  116.19    5.10
   4  -8   2  113.69    6.00
   4  -8   2  119.99    6.70
  -5   8  -2    3.80    2.10
  -5   8  -2    3.70    5.10
  -5   8  -2    3.20    2.20
  -5   8  -2    1.10    2.40
   5  -8   2    4.30    2.90
   5  -8   2   -0.20    3.10
   5  -8   2    2.80    2.50
  -6   8  -2   -2.70    5.40
  -6   8  -2    0.00    3.10
  -6   8  -2    1.90    2.60
  -6   8  -2   -1.40    3.00
   6  -8   2    1.30    2.90
   6  -8   2   -6.50    3.20
   6  -8   2   -3.90    3.50
  -7   8  -2   19.70    3.70
  -7   8  -2   25.60    4.00
  -7   8  -2   39.80    8.00
   7  -8   2   23.80    4.90
  -8   8  -2    8.50    4.40
  -8   8  -2   11.30    8.20
   8  -8   2   17.60    6.50
   8  -8   2   13.40    5.30
  -9   8  -2   13.60    6.20
   9  -8   2   22.40    7.30
   8   7  -2    1.80    6.50
  -8  -7   2   30.30    8.70
  -8  -7   2    8.10    4.10
   7   7  -2   34.10    5.90
   7   7  -2   32.40    5.00
  -7  -7   2   35.00    4.10
  -7  -7   2   46.40    7.10
   6   7  -2   65.09    6.40
   6   7  -2   83.89    7.50
   6   7  -2   83.39    6.60
  -6  -7   2   96.89    8.90
  -6  -7   2   97.89    5.70
   5   7  -2  126.89    7.40
   5   7  -2  140.69    6.90
   5   7  -2  131.39    7.00
  -5  -7   2  144.19    6.50
  -5  -7   2  147.89    8.80
   4   7  -2   47.30    4.70
   4   7  -2   52.79    4.60
   4   7  -2   59.99    5.30
  -4  -7   2   63.09    4.50
  -4  -7   2   54.79    5.80
   3   7  -2   68.19    4.60
   3   7  -2   66.89    5.00
   3   7  -2   66.89    4.90
  -3  -7   2   72.49    4.40
  -3  -7   2   67.79    5.40
  -3  -7   2   73.29    4.60
   2   7  -2  118.19    5.40
   2   7  -2  121.59    5.40
   2   7  -2  104.79    5.30
   2   7  -2  117.59    5.60
  -2  -7   2  112.29    5.10
  -2  -7   2  106.99    5.30
  -2  -7   2  115.39    5.10
  -2  -7   2  116.49    6.00
  -2  -7   2  108.89    5.60
   1   7  -2   -0.20    1.80
   1   7  -2   -1.30    2.30
   1   7  -2    3.80    1.60
   1   7  -2   -0.40    1.50
   1   7  -2   -0.50    1.70
  -1  -7   2   -1.20    2.10
  -1  -7   2    1.20    2.10
  -1  -7   2   -2.40    1.50
  -1  -7   2    2.40    1.90
  -1  -7   2   -2.00    1.60
  -1  -7   2    1.60    1.60
   0   7  -2    0.60    1.40
   0   7  -2    0.40    1.60
   0   7  -2    0.50    2.80
   0   7  -2    0.60    1.60
   0   7  -2   -1.70    1.50
   0  -7   2   -1.40    1.90
   0  -7   2    3.90    1.70
   0  -7   2   -2.10    1.40
   0  -7   2   -3.00    1.30
   0  -7   2   -0.50    2.30
   0  -7   2   -2.50    1.60
  -1   7  -2   25.60    3.00
  -1   7  -2   36.80    4.80
  -1   7  -2   28.30    2.60
  -1   7  -2   30.60    3.00
  -1   7  -2   31.20    2.80
   1  -7   2   24.00    2.60
   1  -7   2   25.50    2.40
   1  -7   2   30.70    4.80
   1  -7   2   28.90    2.70
   1  -7   2   29.40    3.20
  -2   7  -2  131.09    4.80
  -2   7  -2  132.59    5.10
  -2   7  -2  129.69    4.50
  -2   7  -2  129.49    8.20
  -2   7  -2  127.69    5.60
   2  -7   2  122.09    5.20
   2  -7   2  122.69    5.70
   2  -7   2  119.49    5.10
   2  -7   2  126.69    4.90
   2  -7   2  122.29    7.00
  -3   7  -2   80.39    3.50
  -3   7  -2   82.69    7.40
  -3   7  -2   84.59    4.20
  -3   7  -2   79.79    3.70
  -3   7  -2   80.99    4.80
   3  -7   2   84.09    6.60
   3  -7   2   79.99    3.90
   3  -7   2   92.69    3.90
   3  -7   2   84.79    5.30
   3  -7   2   74.99    4.50
  -4   7  -2    7.00    4.50
  -4   7  -2    0.10    1.80
  -4   7  -2    2.40    1.60
  -4   7  -2    0.70    1.70
   4  -7   2    1.40    1.80
   4  -7   2    3.20    2.60
   4  -7   2    3.10    2.30
   4  -7   2   -0.10    2.20
  -5   7  -2   60.39    3.70
  -5   7  -2   64.99    8.40
  -5   7  -2   60.99    4.40
  -5   7  -2   51.29    4.10
   5  -7   2   46.70    4.70
   5  -7   2   48.00    3.50
   5  -7   2   49.50    4.30
   5  -7   2   51.59    5.20
  -6   7  -2   28.10    3.00
  -6   7  -2   27.00    3.20
  -6   7  -2   28.70    3.30
  -6   7  -2   28.70    6.70
   6  -7   2   23.70    2.70
   6  -7   2   22.90    3.40
   6  -7   2   27.60    4.40
  -7   7  -2   10.40    6.50
  -7   7  -2    7.30    3.00
  -7   7  -2    3.80    2.90
   7  -7   2    8.60    3.60
   7  -7   2    2.30    3.60
   7  -7   2    2.30    4.10
  -8   7  -2   11.00    4.10
  -8   7  -2   12.10    8.10
  -8   7  -2   13.50    4.10
   8  -7   2   13.20    5.60
   8  -7   2   12.40    6.30
  -9   7  -2   10.20    5.30
   9  -7   2    6.80    7.60
   9  -7   2    7.90    6.80
   8   6  -2   -6.00    5.70
   8   6  -2   -6.90    5.20
  -8  -6   2   -3.00    3.10
  -8  -6   2    2.80    7.20
   7   6  -2   79.29    7.20
   7   6  -2   83.09    7.50
   7   6  -2   87.89    8.20
  -7  -6   2   91.99    9.40
  -7  -6   2   81.79    5.90
   6   6  -2    0.90    3.50
   6   6  -2    1.70    3.20
   6   6  -2    4.10    3.20
  -6  -6   2    5.10    4.00
  -6  -6   2    0.30    2.50
   5   6  -2   19.50    3.50
   5   6  -2   18.90    3.20
   5   6  -2   21.20    3.30
  -5  -6   2   21.20    2.90
  -5  -6   2   21.10    4.20
   4   6  -2  149.79    6.70
   4   6  -2  144.49    6.50
   4   6  -2  152.88    6.60
  -4  -6   2  150.38    7.40
  -4  -6   2  141.29    6.90
  -4  -6   2  147.99    6.00
   3   6  -2   11.40    2.30
   3   6  -2    6.00    2.60
   3   6  -2    7.80    1.80
   3   6  -2   10.30    2.40
  -3  -6   2    7.60    1.70
  -3  -6   2    9.30    2.20
  -3  -6   2    9.40    2.00
  -3  -6   2    9.20    2.40
  -3  -6   2   10.40    2.80
   2   6  -2   27.40    2.70
   2   6  -2   30.50    2.80
   2   6  -2   25.80    2.80
   2   6  -2   27.60    2.80
  -2  -6   2   28.20    3.20
  -2  -6   2   26.20    2.60
  -2  -6   2   30.70    3.60
  -2  -6   2   31.00    3.00
  -2  -6   2   28.00    2.50
   1   6  -2   69.79    3.60
   1   6  -2   61.69    3.80
   1   6  -2   59.59    3.30
   1   6  -2   57.99    4.40
   1   6  -2   67.09    3.60
  -1  -6   2   57.49    3.80
  -1  -6   2   55.79    3.50
  -1  -6   2   64.79    3.80
  -1  -6   2   63.39    3.30
  -1  -6   2   63.39    3.40
  -1  -6   2   61.39    3.60
   0   6  -2   77.39    3.50
   0   6  -2   74.99    5.50
   0   6  -2   77.19    3.90
   0   6  -2   79.69    3.70
   0   6  -2   77.79    3.80
   0  -6   2   80.59    3.70
   0  -6   2   80.99    4.20
   0  -6   2   71.89    4.50
   0  -6   2   77.09    3.70
   0  -6   2   72.89    3.50
   0  -6   2   85.19    3.90
  -1   6  -2  829.22   21.20
  -1   6  -2  825.42   21.40
  -1   6  -2  820.42   21.70
  -1   6  -2  806.72   23.90
  -1   6  -2  802.02   22.10
   1  -6   2  820.82   22.10
   1  -6   2  812.12   21.40
   1  -6   2  782.42   21.00
   1  -6   2  805.42   21.40
   1  -6   2  796.82   23.20
   1  -6   2  796.22   21.60
  -2   6  -2    7.60    1.60
  -2   6  -2    8.90    1.30
  -2   6  -2    7.50    1.40
  -2   6  -2    6.40    3.40
  -2   6  -2    7.40    2.00
   2  -6   2    6.70    2.10
   2  -6   2    6.10    1.70
   2  -6   2    9.30    2.90
   2  -6   2    7.80    1.50
   2  -6   2    6.30    1.50
  -3   6  -2   79.69    3.70
  -3   6  -2   75.89    3.20
  -3   6  -2   76.09    7.00
  -3   6  -2   79.09    4.60
  -3   6  -2   76.29    3.10
   3  -6   2   74.09    4.60
   3  -6   2   77.29    3.70
   3  -6   2   78.89    3.50
   3  -6   2   76.99    6.30
   3  -6   2   77.99    3.30
  -4   6  -2  263.07    8.10
  -4   6  -2  265.17   12.20
  -4   6  -2  251.87    7.60
  -4   6  -2  239.58    8.90
  -4   6  -2  253.87    7.60
   4  -6   2  252.07    9.00
   4  -6   2  250.77   11.20
   4  -6   2  250.47    8.20
   4  -6   2  253.17    7.30
   4  -6   2  246.98    7.70
  -5   6  -2   19.90    2.50
  -5   6  -2   17.70    2.50
  -5   6  -2   16.90    5.40
  -5   6  -2   25.00    2.90
   5  -6   2   19.10    2.30
   5  -6   2   23.80    3.00
   5  -6   2   20.00    1.90
   5  -6   2   24.00    2.70
   5  -6   2   24.00    3.60
  -6   6  -2   58.69   10.80
  -6   6  -2   42.30    4.20
  -6   6  -2   42.80    4.00
   6  -6   2   45.60    4.60
   6  -6   2   43.60    5.70
   6  -6   2   48.10    3.40
   6  -6   2   50.19    4.20
   6  -6   2   50.59    3.20
   6  -6   2   45.30    4.10
  -7   6  -2   45.60    8.00
  -7   6  -2   54.09    5.00
  -7   6  -2   56.69    5.00
   7  -6   2   44.90    4.30
   7  -6   2   49.40    3.70
   7  -6   2   46.00    5.10
   7  -6   2   41.20    5.00
   7  -6   2   56.09    6.50
  -8   6  -2   47.60    8.90
  -8   6  -2   36.00    4.60
   8  -6   2   37.60    3.40
   8  -6   2   34.80    5.80
   8  -6   2   44.50    5.00
  -9   6  -2   61.99   11.90
  -9   6  -2   61.19    5.90
   9  -6   2   70.69    9.70
   9  -6   2   58.99    6.60
   9  -6   2   61.89    7.70
   9   5  -2   -4.90    6.10
  -9  -5   2    0.20    8.90
  -9  -5   2    7.10    4.10
   8   5  -2  140.99    9.70
   8   5  -2  125.39    9.40
  -8  -5   2  144.09    7.30
  -8  -5   2  165.18   13.00
   7   5  -2  272.97   10.80
   7   5  -2  281.57   10.90
   7   5  -2  259.07   10.80
  -7  -5   2  302.37   12.70
  -7  -5   2  267.37    9.80
   6   5  -2  118.39    6.70
   6   5  -2  105.39    6.30
   6   5  -2  107.09    6.70
  -6  -5   2  105.19    7.40
  -6  -5   2   96.69    5.40
   5   5  -2  241.18    8.70
   5   5  -2  242.38    9.20
   5   5  -2  255.77    8.90
  -5  -5   2  223.88    9.00
  -5  -5   2  238.58    8.50
  -5  -5   2  245.58    9.90
   4   5  -2   64.59    4.50
   4   5  -2   60.89    3.70
   4   5  -2   68.89    4.70
  -4  -5   2   54.59    3.80
  -4  -5   2   68.19    5.20
  -4  -5   2   56.69    4.50
  -4  -5   2   53.79    3.50
  -4  -5   2   66.49    4.20
   3   5  -2  164.58    6.20
   3   5  -2  168.58    6.30
   3   5  -2  171.78    6.60
   3   5  -2  163.08    5.80
  -3  -5   2  162.48    5.90
  -3  -5   2  168.98    6.00
  -3  -5   2  176.88    6.70
  -3  -5   2  164.28    6.50
  -3  -5   2  166.28    6.20
   2   5  -2    7.60    1.70
   2   5  -2    9.20    2.00
   2   5  -2    8.30    1.70
   2   5  -2    8.90    1.80
   2   5  -2    9.00    2.00
  -2  -5   2    4.60    1.30
  -2  -5   2    9.80    1.80
  -2  -5   2    9.20    2.10
  -2  -5   2    9.70    1.40
  -2  -5   2    9.10    1.60
  -2  -5   2   11.70    1.80
   1   5  -2    9.40    1.80
   1   5  -2   10.70    1.70
   1   5  -2   10.80    2.20
   1   5  -2    8.40    1.80
   1   5  -2    9.10    2.00
  -1  -5   2    7.30    1.70
  -1  -5   2    9.00    1.60
  -1  -5   2    6.40    1.60
  -1  -5   2    9.90    1.70
  -1  -5   2   10.50    1.90
  -1  -5   2   11.00    1.60
   0   5  -2   64.89    4.90
   0   5  -2   64.49    3.50
   0   5  -2   63.19    3.20
   0   5  -2   65.39    3.10
   0   5  -2   62.09    3.40
   0  -5   2   55.69    3.70
   0  -5   2   59.79    2.90
   0  -5   2   60.99    3.20
   0  -5   2   62.89    3.80
   0  -5   2   64.19    3.20
  -1   5  -2  123.29    4.00
  -1   5  -2  116.99    4.50
  -1   5  -2  117.99    4.90
  -1   5  -2  117.49    6.70
  -1   5  -2  118.19    4.20
   1  -5   2  120.89    4.10
   1  -5   2  117.89    4.90
   1  -5   2  116.09    4.40
   1  -5   2  121.59    4.20
   1  -5   2  113.09    5.80
  -2   5  -2  109.89    4.10
  -2   5  -2  111.39    4.80
  -2   5  -2  107.19    3.70
  -2   5  -2  102.89    3.40
  -2   5  -2  105.19    6.90
   2  -5   2  104.79    6.20
   2  -5   2  107.09    3.60
   2  -5   2  110.89    4.20
   2  -5   2  109.99    4.70
  -3   5  -2   87.99    6.90
  -3   5  -2   94.19    3.30
  -3   5  -2   90.29    4.60
  -3   5  -2   90.09    3.30
  -3   5  -2   92.39    3.80
   3  -5   2   92.89    3.60
   3  -5   2   91.39    3.20
   3  -5   2   96.09    4.70
   3  -5   2   80.59    5.90
  -4   5  -2  112.69    4.30
  -4   5  -2  118.59    5.20
  -4   5  -2  112.79    4.50
  -4   5  -2  112.19    8.10
  -4   5  -2  116.99    4.10
   4  -5   2  118.19    4.20
   4  -5   2  111.29    3.60
   4  -5   2  113.09    7.50
   4  -5   2  121.39    5.70
   4  -5   2  120.99    4.60
   4  -5   2  117.19    3.80
  -5   5  -2   55.89    3.70
  -5   5  -2   52.29    7.90
  -5   5  -2   42.50    4.40
  -5   5  -2   54.29    3.60
  -5   5  -2   50.39    3.30
   5  -5   2   58.59    5.20
   5  -5   2   59.29    2.80
   5  -5   2   52.59    4.00
   5  -5   2   61.69    7.50
   5  -5   2   54.69    2.70
   5  -5   2   57.69    3.30
  -6   5  -2  250.17   13.40
  -6   5  -2  237.38    8.00
  -6   5  -2  255.17    8.20
   6  -5   2  240.98    7.60
   6  -5   2  238.38    7.30
   6  -5   2  230.28    8.30
   6  -5   2  242.58    7.20
   6  -5   2  249.18    9.90
   6  -5   2  253.07    8.40
  -7   5  -2   24.80    6.90
  -7   5  -2   24.10    3.10
   7  -5   2   25.50    3.60
   7  -5   2   25.70    2.50
   7  -5   2   22.30    3.80
   7  -5   2   26.40    3.00
   7  -5   2   22.80    4.80
   7  -5   2   26.40    3.70
  -8   5  -2   23.50    3.90
  -8   5  -2   24.90    8.40
   8  -5   2   24.90    4.50
   8  -5   2   20.90    2.80
   8  -5   2   15.30    5.30
   8  -5   2   23.30    4.30
  -9   5  -2   -3.00    9.40
   9  -5   2    2.20    6.50
   9  -5   2   -1.00    3.00
   9  -5   2   -3.00    5.80
   9  -5   2   -8.60    6.50
   9   4  -2   25.10    6.30
   9   4  -2   26.90    6.30
  -9  -4   2   20.40    8.80
  -9  -4   2   28.40    4.50
   8   4  -2    6.80    4.40
   8   4  -2    2.10    4.50
   8   4  -2   -0.80    5.30
  -8  -4   2   12.50    6.40
  -8  -4   2    3.30    2.90
   7   4  -2   78.29    7.80
   7   4  -2   76.09    6.50
   7   4  -2   75.69    6.30
   7   4  -2   70.49    4.90
  -7  -4   2   75.89    5.00
   6   4  -2    0.40    2.30
   6   4  -2   -0.30    3.50
   6   4  -2    4.60    3.10
   6   4  -2    1.20    2.70
   6   4  -2    1.60    3.10
   6   4  -2    1.80    2.70
  -6  -4   2   -0.50    2.80
  -6  -4   2   -3.50    3.20
  -6  -4   2   -2.50    2.00
   5   4  -2  118.69    5.60
   5   4  -2  122.09    6.30
   5   4  -2  116.99    5.60
   5   4  -2  103.69    5.50
   5   4  -2  117.89    4.30
  -5  -4   2  100.49    5.20
  -5  -4   2  104.69    5.10
  -5  -4   2  107.89    5.60
  -5  -4   2  102.89    5.30
  -5  -4   2  111.09    6.30
   4   4  -2   23.70    3.00
   4   4  -2   25.40    2.70
   4   4  -2   25.30    2.50
   4   4  -2   25.10    2.40
  -4  -4   2   28.20    2.80
  -4  -4   2   17.90    2.60
  -4  -4   2   20.50    2.90
  -4  -4   2   22.30    2.30
   3   4  -2   15.50    1.70
   3   4  -2   13.10    1.90
   3   4  -2   12.40    2.00
   3   4  -2   13.60    2.40
  -3  -4   2   11.20    1.70
  -3  -4   2    9.10    1.70
  -3  -4   2   12.80    2.00
  -3  -4   2   11.00    2.20
  -3  -4   2   14.80    2.30
   2   4  -2  136.89    5.00
   2   4  -2  132.19    5.00
   2   4  -2  137.09    5.30
   2   4  -2  127.69    4.80
   2   4  -2  121.19    4.40
  -2  -4   2  133.49    4.70
  -2  -4   2  124.59    4.70
  -2  -4   2  127.49    5.00
  -2  -4   2  130.09    5.20
  -2  -4   2  136.29    4.00
  -2  -4   2  129.89    4.90
   1   4  -2    3.00    2.10
   1   4  -2    6.60    1.70
   1   4  -2    4.60    1.70
   1   4  -2    7.30    2.00
   1   4  -2    4.80    1.90
  -1  -4   2    5.30    1.60
  -1  -4   2    3.20    1.60
  -1  -4   2    3.90    1.50
  -1  -4   2    6.60    1.90
  -1  -4   2    5.70    1.70
  -1  -4   2    7.10    1.70
   0   4  -2  751.32   19.70
   0   4  -2  753.52   19.90
   0   4  -2  728.93   20.70
   0   4  -2  756.22   19.60
   0   4  -2  767.42   19.60
   0  -4   2  749.62   19.70
   0  -4   2  768.32   19.90
   0  -4   2  759.62   19.70
   0  -4   2  703.53   19.30
   0  -4   2  718.83   20.30
   0  -4   2  759.72   19.60
  -1   4  -2   31.60    2.70
  -1   4  -2   34.60    2.30
  -1   4  -2   34.70    4.80
  -1   4  -2   31.00    2.90
  -1   4  -2   39.80    2.10
   1  -4   2   37.60    2.20
   1  -4   2   36.30    3.20
   1  -4   2   37.80    2.40
   1  -4   2   34.60    2.60
  -2   4  -2 2289.47   57.89
  -2   4  -2 2198.28   56.79
  -2   4  -2 2243.88   57.09
  -2   4  -2 2189.28   59.49
  -2   4  -2 2282.27   56.59
   2  -4   2 2237.68   56.69
   2  -4   2 2198.28   59.19
   2  -4   2 2271.27   57.69
   2  -4   2 2284.57   57.09
   2  -4   2 2304.67   56.89
  -3   4  -2   53.49    2.30
  -3   4  -2   52.29    2.40
  -3   4  -2   55.39    6.00
  -3   4  -2   53.89    3.60
  -3   4  -2   55.79    2.80
   3  -4   2   48.70    5.00
   3  -4   2   54.09    2.10
   3  -4   2   53.99    2.10
   3  -4   2   59.39    3.90
   3  -4   2   56.19    2.50
   3  -4   2   60.19    2.40
  -4   4  -2   49.50    2.80
  -4   4  -2   43.90    3.30
  -4   4  -2   45.50    2.70
  -4   4  -2   45.50    2.50
  -4   4  -2   52.99    6.20
   4  -4   2   49.90    4.10
   4  -4   2   50.39    2.20
   4  -4   2   51.29    2.20
   4  -4   2   48.90    2.80
   4  -4   2   47.90    2.40
   4  -4   2   52.79    5.10
  -5   4  -2   40.50    3.00
  -5   4  -2   44.10    5.90
  -5   4  -2   36.00    3.00
   5  -4   2   40.30    3.20
   5  -4   2   44.80    3.50
   5  -4   2   38.20    2.40
   5  -4   2   46.40    6.30
   5  -4   2   38.40    4.40
   5  -4   2   37.10    2.60
   5  -4   2   42.70    2.60
   5  -4   2   36.40    4.20
  -6   4  -2  528.35   14.90
  -6   4  -2  533.75   20.10
  -6   4  -2  528.25   14.80
  -6   4  -2  517.75   14.20
   6  -4   2  523.95   15.00
   6  -4   2  548.55   15.00
   6  -4   2  528.15   14.30
   6  -4   2  513.45   14.50
   6  -4   2  544.25   16.70
   6  -4   2  531.95   14.90
   6  -4   2  520.55   14.20
  -7   4  -2  191.68    7.20
  -7   4  -2  186.78    6.30
   7  -4   2  176.08    7.50
   7  -4   2  181.98    6.60
   7  -4   2  181.68    7.70
   7  -4   2  183.98    6.20
   7  -4   2  185.48    7.00
   7  -4   2  189.68    7.50
  -8   4  -2    4.80    7.30
  -8   4  -2    6.30    2.40
   8  -4   2    2.00    4.80
   8  -4   2    4.90    4.20
   8  -4   2    4.50    3.70
   8  -4   2    7.20    3.70
   8  -4   2    5.60    2.40
   8  -4   2    6.10    3.80
  -9   4  -2  383.96   12.00
   9  -4   2  394.56   18.40
   9  -4   2  402.76   12.10
   9  -4   2  384.86   16.70
   9  -4   2  389.96   14.20
   9   3  -2   14.30    5.50
   9   3  -2    3.50    5.10
  -9  -3   2    6.70    3.40
  -9  -3   2   13.60    7.80
   8   3  -2   21.70    4.70
   8   3  -2   32.90    6.10
   8   3  -2   21.80    4.10
   8   3  -2   25.20    4.40
  -8  -3   2   25.30    3.40
  -8  -3   2   31.30    6.20
   7   3  -2  117.59    7.10
   7   3  -2  109.69    7.40
   7   3  -2  112.79    6.00
   7   3  -2  114.69    6.50
   7   3  -2  123.49    9.70
  -7  -3   2  129.99    8.50
  -7  -3   2  109.29    5.70
   6   3  -2   24.70    3.50
   6   3  -2   15.10    3.10
   6   3  -2   16.30    4.50
   6   3  -2   20.70    3.30
   6   3  -2   15.50    2.90
   6   3  -2   20.40    2.70
   6   3  -2   19.60    3.00
   6   3  -2   19.10    3.20
  -6  -3   2   17.60    2.60
  -6  -3   2   20.00    3.90
  -6  -3   2    9.60    2.70
   5   3  -2  110.89    5.50
   5   3  -2  111.39    5.40
   5   3  -2  108.99    6.20
   5   3  -2  116.09    5.10
   5   3  -2  108.39    5.20
   5   3  -2  102.99    5.80
   5   3  -2  110.29    4.50
  -5  -3   2  105.49    5.00
  -5  -3   2  105.59    5.80
  -5  -3   2  104.39    4.80
  -5  -3   2  106.59    4.70
  -5  -3   2  101.69    5.50
   4   3  -2   38.20    2.50
   4   3  -2   34.60    3.20
   4   3  -2   34.00    2.40
   4   3  -2   41.20    3.20
   4   3  -2   31.60    3.70
   4   3  -2   32.80    3.60
  -4  -3   2   29.60    2.30
  -4  -3   2   34.80    3.10
  -4  -3   2   39.60    3.50
  -4  -3   2   36.30    2.90
  -4  -3   2   31.60    3.60
   3   3  -2  181.28    6.00
   3   3  -2  191.88    5.60
   3   3  -2  183.08    6.60
   3   3  -2  187.78    6.20
   3   3  -2  185.78    5.90
  -3  -3   2  180.68    5.80
  -3  -3   2  182.38    6.50
  -3  -3   2  185.98    6.10
  -3  -3   2  181.28    5.90
  -3  -3   2  191.78    6.20
   2   3  -2 1687.03   42.50
   2   3  -2 1663.83   42.40
   2   3  -2 1639.74   42.00
   2   3  -2 1670.83   42.80
  -2  -3   2 1653.93   42.00
  -2  -3   2 1655.53   42.50
  -2  -3   2 1647.34   42.80
  -2  -3   2 1673.13   42.40
  -2  -3   2 1635.94   42.50
  -2  -3   2 1635.74   42.40
   1   3  -2   32.10    1.80
   1   3  -2   32.90    2.30
   1   3  -2   33.40    2.20
   1   3  -2   31.60    2.10
   1   3  -2   27.70    2.10
  -1  -3   2   32.80    2.10
  -1  -3   2   31.20    1.90
  -1  -3   2   28.10    1.80
  -1  -3   2   34.10    2.00
  -1  -3   2   30.80    1.90
   0   3  -2   75.49    2.60
   0   3  -2   73.29    3.40
   0   3  -2   74.69    2.60
   0   3  -2   73.89    2.70
   0  -3   2   74.09    2.60
   0  -3   2   75.69    2.60
   0  -3   2   72.99    2.80
   0  -3   2   71.99    2.50
   0  -3   2   73.89    3.10
  -1   3  -2  420.06   12.00
  -1   3  -2  481.45   12.60
  -1   3  -2  473.55   12.20
  -1   3  -2  463.55   11.90
  -1   3  -2  411.66   14.30
   1  -3   2  480.15   11.90
   1  -3   2  459.15   13.40
   1  -3   2  466.75   12.20
   1  -3   2  468.85   12.00
   1  -3   2  475.75   12.60
  -2   3  -2  691.23   17.30
  -2   3  -2  669.13   19.90
  -2   3  -2  636.14   17.80
  -2   3  -2  690.43   18.40
   2  -3   2  685.03   17.60
   2  -3   2  693.83   17.30
   2  -3   2  652.23   19.60
   2  -3   2  691.83   18.40
  -3   3  -2  521.55   13.70
  -3   3  -2  508.35   13.50
  -3   3  -2  509.05   14.70
  -3   3  -2  500.55   16.70
   3  -3   2  518.75   13.30
   3  -3   2  510.85   16.30
   3  -3   2  501.65   13.40
   3  -3   2  519.45   13.70
   3  -3   2  534.55   13.60
   3  -3   2  526.65   14.80
   3  -3   2  534.35   13.40
  -4   3  -2  152.28    8.30
  -4   3  -2  146.69    4.50
  -4   3  -2  149.49    4.80
  -4   3  -2  143.69    4.70
   4  -3   2  152.58    4.80
   4  -3   2  148.39    4.60
   4  -3   2  146.39    5.00
   4  -3   2  144.59    6.10
   4  -3   2  149.49    4.40
   4  -3   2  132.59    5.80
   4  -3   2  143.79    7.40
  -5   3  -2  711.33   18.50
  -5   3  -2  699.53   18.70
  -5   3  -2  699.23   22.80
   5  -3   2  692.73   18.70
   5  -3   2  705.43   18.70
   5  -3   2  703.23   18.90
   5  -3   2  725.33   18.80
   5  -3   2  718.63   20.30
   5  -3   2  704.73   21.90
   5  -3   2  696.33   18.40
   5  -3   2  664.43   20.30
  -6   3  -2  187.18    6.60
  -6   3  -2  188.58   11.50
  -6   3  -2  189.68    6.10
   6  -3   2  178.78   10.50
   6  -3   2  199.98    8.60
   6  -3   2  194.98    7.10
   6  -3   2  187.08    6.20
   6  -3   2  184.58    6.80
   6  -3   2  189.18    6.60
   6  -3   2  197.18    6.90
  -7   3  -2  118.89   11.30
  -7   3  -2  114.69    4.90
   7  -3   2  106.19    5.60
   7  -3   2  117.79    6.00
   7  -3   2  106.99    5.20
   7  -3   2  107.39    6.40
   7  -3   2  117.09    6.20
   7  -3   2  120.99    9.10
   7  -3   2  111.69    6.10
  -8   3  -2   18.20    7.70
  -8   3  -2   21.80    3.00
   8  -3   2   14.90    3.90
   8  -3   2   26.10    4.10
   8  -3   2   19.20    4.50
   8  -3   2   21.70    4.10
   8  -3   2   24.20    4.30
   8  -3   2   27.00    5.70
   8  -3   2   17.80    4.40
  -9   3  -2    0.40    2.80
   9  -3   2    1.60    6.60
   9  -3   2    0.30    4.90
   9  -3   2   -1.80    4.80
   9  -3   2   -6.00    5.90
 -10   3  -2   28.10    4.00
  10  -3   2   33.50   10.00
  10  -3   2   33.70    8.50
   9   2  -2   20.00    7.10
   9   2  -2   23.30    5.60
   9   2  -2   24.60    7.10
   9   2  -2   20.20    5.20
  -9  -2   2   18.30    3.60
  -9  -2   2   17.20    7.50
   8   2  -2   10.20    4.60
   8   2  -2   -1.70    4.30
   8   2  -2    4.30    4.10
   8   2  -2    3.10    3.80
  -8  -2   2    8.00    5.30
  -8  -2   2   -4.70    2.50
   7   2  -2    2.40    3.60
   7   2  -2   -2.10    3.60
   7   2  -2   -0.10    5.70
   7   2  -2    6.10    3.10
   7   2  -2    3.40    3.10
   7   2  -2    0.20    3.00
  -7  -2   2    0.00    2.30
  -7  -2   2    6.60    4.10
   6   2  -2   67.49    5.10
   6   2  -2   64.99    5.40
   6   2  -2   64.79    4.30
   6   2  -2   68.19    4.90
   6   2  -2   64.99    4.60
   6   2  -2   69.19    4.90
   6   2  -2   72.49    5.10
   6   2  -2   63.19    7.60
   6   2  -2   65.59    5.10
  -6  -2   2   69.19    6.00
  -6  -2   2   67.59    4.30
   5   2  -2   27.50    4.10
   5   2  -2   30.30    3.20
   5   2  -2   28.40    2.50
   5   2  -2   22.00    2.90
   5   2  -2   23.90    2.80
   5   2  -2   30.40    3.20
   5   2  -2   25.00    2.70
   5   2  -2   26.50    3.20
   5   2  -2   29.70    3.30
  -5  -2   2   27.30    3.30
  -5  -2   2   26.40    3.00
   4   2  -2   67.99    3.50
   4   2  -2   64.19    3.30
   4   2  -2   62.89    4.70
   4   2  -2   65.99    3.10
   4   2  -2   62.99    3.70
   4   2  -2   64.79    4.20
   4   2  -2   67.29    3.70
   4   2  -2   69.99    3.80
  -4  -2   2   67.09    3.10
  -4  -2   2   66.59    3.50
  -4  -2   2   65.19    3.60
  -4  -2   2   63.59    3.60
  -4  -2   2   61.59    3.90
   3   2  -2  222.08    7.60
   3   2  -2  221.38    6.80
   3   2  -2  224.58    7.10
   3   2  -2  233.18    6.70
  -3  -2   2  220.88    6.80
  -3  -2   2  213.28    6.90
  -3  -2   2  216.38    7.50
  -3  -2   2  224.28    7.30
  -3  -2   2  224.78    7.00
  -3  -2   2  220.98    7.00
   2   2  -2   66.99    3.00
   2   2  -2   68.59    3.40
   2   2  -2   73.59    2.80
   2   2  -2   71.89    2.90
   2   2  -2   67.09    2.70
  -2  -2   2   69.49    2.90
  -2  -2   2   66.39    2.60
  -2  -2   2   68.59    2.80
  -2  -2   2   68.49    3.30
  -2  -2   2   64.39    2.90
  -2  -2   2   66.59    2.70
   1   2  -2    3.70    0.70
   1   2  -2    4.20    0.70
   1   2  -2    5.00    0.70
   1   2  -2    5.40    1.00
   1   2  -2    3.60    0.60
  -1  -2   2    4.00    0.70
  -1  -2   2    4.30    0.70
  -1  -2   2    3.40    0.60
  -1  -2   2    3.80    0.70
  -1  -2   2    4.50    0.70
   0   2  -2  617.94   15.80
   0   2  -2  595.44   16.30
   0   2  -2  613.84   15.70
   0   2  -2  612.34   15.90
   0  -2   2  597.64   16.20
   0  -2   2  626.84   15.70
   0  -2   2  622.54   15.80
   0  -2   2  610.04   15.90
   0  -2   2  615.64   15.80
  -1   2  -2 3900.11   97.39
  -1   2  -2 3842.12   98.49
  -1   2  -2 3871.91   97.49
  -1   2  -2 3900.01   97.69
   1  -2   2 3929.71   97.29
   1  -2   2 3827.12   97.59
   1  -2   2 3771.62   98.19
   1  -2   2 3958.50   97.69
  -2   2  -2    4.00    0.70
  -2   2  -2    3.90    0.50
  -2   2  -2    2.90    2.20
  -2   2  -2    3.60    1.20
   2  -2   2    4.20    1.80
   2  -2   2    4.50    0.50
   2  -2   2    5.00    0.70
   2  -2   2    4.30    1.30
  -3   2  -2  588.44   15.30
  -3   2  -2  582.94   15.40
  -3   2  -2  589.74   15.40
  -3   2  -2  569.14   18.20
   3  -2   2  601.34   15.20
   3  -2   2  573.54   16.70
   3  -2   2  607.64   15.50
   3  -2   2  615.04   15.40
   3  -2   2  601.04   16.60
   3  -2   2  578.04   17.70
   3  -2   2  592.44   15.50
  -4   2  -2   22.20    4.20
  -4   2  -2   20.70    2.00
  -4   2  -2   22.60    2.00
   4  -2   2   22.00    2.50
   4  -2   2   20.80    2.50
   4  -2   2   21.40    1.80
   4  -2   2   24.60    3.40
   4  -2   2   25.00    2.20
   4  -2   2   25.80    2.80
   4  -2   2   22.40    1.70
   4  -2   2   20.70    2.30
  -5   2  -2   34.80    5.20
  -5   2  -2   30.10    2.60
  -5   2  -2   33.70    2.50
   5  -2   2   37.40    3.70
   5  -2   2   28.70    3.20
   5  -2   2   35.40    3.30
   5  -2   2   49.00    5.00
   5  -2   2   31.40    2.40
   5  -2   2   32.60    4.00
   5  -2   2   33.80    2.50
   5  -2   2   34.80    2.90
   5  -2   2   35.80    3.10
  -6   2  -2    0.00    4.90
   6  -2   2    6.80    2.30
   6  -2   2   -1.00    2.10
   6  -2   2    0.50    2.60
   6  -2   2   -0.80    4.60
   6  -2   2    4.30    1.80
   6  -2   2   -1.90    1.70
   6  -2   2    0.30    3.00
   6  -2   2    2.80    2.60
  -7   2  -2    3.70    5.80
  -7   2  -2    4.20    2.10
   7  -2   2    4.90    2.50
   7  -2   2    0.00    3.70
   7  -2   2    2.20    3.30
   7  -2   2    1.90    3.40
   7  -2   2    4.00    2.90
   7  -2   2    2.90    2.50
   7  -2   2    6.70    3.00
  -8   2  -2    9.10   10.00
  -8   2  -2    6.50    2.60
   8  -2   2    3.20    3.60
   8  -2   2    8.90    3.40
   8  -2   2   11.50    3.60
   8  -2   2    1.50    4.60
   8  -2   2    9.10    6.70
   8  -2   2    4.90    4.30
   8  -2   2   14.60    5.50
  -9   2  -2    0.80    2.80
   9  -2   2   -7.10    5.50
   9  -2   2    6.20    4.60
   9  -2   2   -4.60    6.10
   9  -2   2   -4.30    4.80
   9  -2   2   -1.10    6.60
 -10   2  -2    4.70    3.70
  10  -2   2   -5.00    8.40
  10  -2   2    6.10    9.30
  10   1  -2    1.50    6.30
  10   1  -2   -6.60    8.60
  10   1  -2   13.00    6.70
 -10  -1   2   13.80    4.10
   9   1  -2   30.50    6.60
   9   1  -2   10.40    5.00
   9   1  -2   11.70    5.10
   9   1  -2   16.40    6.00
   9   1  -2   18.10    6.90
  -9  -1   2   16.60    3.60
   8   1  -2   -2.10    3.50
   8   1  -2   -1.00    3.70
   8   1  -2    4.90    4.30
   8   1  -2    7.30    4.70
   8   1  -2    6.90    8.10
   8   1  -2    1.50    4.80
  -8  -1   2    0.70    2.60
  -8  -1   2   -5.10    5.00
   7   1  -2    0.70    3.30
   7   1  -2   -3.90    6.00
   7   1  -2    2.30    2.80
   7   1  -2   -0.10    3.70
   7   1  -2    4.20    3.40
   7   1  -2    3.80    5.00
   7   1  -2    2.90    3.70
  -7  -1   2    0.20    2.30
  -7  -1   2   -3.00    3.80
   6   1  -2    5.90    2.20
   6   1  -2   -1.00    2.00
   6   1  -2   -2.90    4.40
   6   1  -2    5.80    2.40
   6   1  -2    1.30    2.60
   6   1  -2    1.40    2.60
   6   1  -2    0.90    2.70
   6   1  -2    0.60    2.70
   6   1  -2    3.00    2.50
  -6  -1   2    2.30    3.20
  -6  -1   2    1.60    2.10
   5   1  -2  326.07   10.40
   5   1  -2  319.27   10.40
   5   1  -2  314.07    9.90
   5   1  -2  317.97    9.70
   5   1  -2  310.77    9.40
   5   1  -2  318.67   10.00
   5   1  -2  323.77   10.40
   5   1  -2  317.17   11.80
   5   1  -2  318.47    9.70
  -5  -1   2  319.07   10.40
  -5  -1   2  318.27    9.60
   4   1  -2    8.60    1.50
   4   1  -2    9.60    2.60
   4   1  -2    7.20    1.50
   4   1  -2    7.90    1.80
   4   1  -2    5.80    1.80
   4   1  -2    6.90    1.30
   4   1  -2    5.50    2.10
   4   1  -2    7.80    1.60
  -4  -1   2    8.40    2.00
  -4  -1   2    7.40    1.60
   3   1  -2   -0.60    1.70
   3   1  -2   -0.70    2.20
   3   1  -2   -0.60    1.30
   3   1  -2    2.00    2.00
   3   1  -2   -0.10    1.10
   3   1  -2    0.10    1.60
   3   1  -2    1.80    1.50
   3   1  -2   -0.50    1.40
   3   1  -2    0.00    1.40
  -3  -1   2   -0.30    1.60
  -3  -1   2   -1.40    1.10
  -3  -1   2   -0.60    1.50
   2   1  -2   48.10    2.10
   2   1  -2   47.90    1.80
   2   1  -2   44.60    2.40
   2   1  -2   46.90    2.10
   2   1  -2   49.40    2.10
   2   1  -2   47.70    2.40
  -2  -1   2   46.80    2.00
  -2  -1   2   44.50    2.20
  -2  -1   2   45.70    1.90
  -2  -1   2   42.70    2.00
   1   1  -2  115.99    3.80
   1   1  -2  124.79    4.00
   1   1  -2  118.69    3.30
   1   1  -2  123.29    3.70
   1   1  -2  118.39    3.60
   1   1  -2  121.19    3.60
  -1  -1   2  116.89    3.70
  -1  -1   2  112.49    3.30
  -1  -1   2  114.49    3.90
  -1  -1   2  120.39    3.60
   0   1  -2   35.40    1.40
   0   1  -2   33.20    1.30
   0   1  -2   33.50    1.20
   0   1  -2   29.90    1.90
   0   1  -2   33.30    1.20
   0   1  -2   32.80    1.20
   0  -1   2   33.80    1.20
   0  -1   2   33.40    1.30
   0  -1   2   35.40    1.40
   0  -1   2   30.80    1.80
  -1   1  -2   45.00    1.30
  -1   1  -2   43.00    1.30
   1  -1   2   45.30    1.30
   1  -1   2   41.30    1.30
   1  -1   2   41.00    2.20
   1  -1   2   37.90    2.50
  -2   1  -2  206.28    6.70
  -2   1  -2  212.08    5.80
  -2   1  -2  205.78    5.80
  -2   1  -2  211.08    5.60
   2  -1   2  211.38    5.60
   2  -1   2  218.88    6.60
   2  -1   2  205.08    6.90
   2  -1   2  205.68    6.60
   2  -1   2  215.88    5.60
   2  -1   2  217.18    5.60
  -3   1  -2    0.90    3.10
  -3   1  -2    1.20    1.40
  -3   1  -2   -0.20    2.30
  -3   1  -2    2.40    1.20
   3  -1   2    1.90    1.00
   3  -1   2    0.80    1.90
   3  -1   2    2.50    1.10
   3  -1   2    1.90    0.80
   3  -1   2    2.40    1.00
   3  -1   2    2.80    1.50
   3  -1   2   -0.20    2.10
   3  -1   2   -1.00    2.50
  -4   1  -2   39.10    4.00
  -4   1  -2   45.00    2.40
  -4   1  -2   43.50    5.40
  -4   1  -2   39.10    2.90
   4  -1   2   42.00    3.70
   4  -1   2   46.80    2.20
   4  -1   2   50.09    4.10
   4  -1   2   42.50    3.00
   4  -1   2   45.00    3.00
   4  -1   2   43.40    2.70
   4  -1   2   48.40    2.50
   4  -1   2   44.30    3.10
   4  -1   2   40.10    2.70
  -5   1  -2    4.10    3.90
  -5   1  -2    4.90    2.70
  -5   1  -2    3.80    1.50
   5  -1   2   11.90    2.20
   5  -1   2    5.00    1.80
   5  -1   2    2.30    1.70
   5  -1   2    2.20    2.20
   5  -1   2    1.50    2.10
   5  -1   2    3.40    1.30
   5  -1   2    6.70    1.70
   5  -1   2   10.40    3.50
   5  -1   2    5.10    2.20
  -6   1  -2    2.80    4.70
  -6   1  -2    0.00    1.70
   6  -1   2   -1.60    2.90
   6  -1   2    3.60    2.90
   6  -1   2    2.50    2.00
   6  -1   2    0.20    2.10
   6  -1   2    3.10    1.80
   6  -1   2   -4.10    4.40
   6  -1   2   -3.20    2.20
   6  -1   2    0.50    2.90
  -7   1  -2   81.59    9.70
  -7   1  -2   80.79    4.20
   7  -1   2   67.79    8.80
   7  -1   2   70.99    4.70
   7  -1   2   60.59    5.00
   7  -1   2   75.29    9.80
   7  -1   2   78.49    6.10
   7  -1   2   65.29    5.30
   7  -1   2   71.79    5.20
   7  -1   2   72.59    6.90
  -8   1  -2    1.20    2.50
  -8   1  -2   -1.80    7.10
   8  -1   2    2.20    5.20
   8  -1   2   -2.70    4.90
   8  -1   2   -2.90    3.60
   8  -1   2   -1.90    4.90
   8  -1   2   -4.20    3.40
   8  -1   2   -4.70    4.30
   8  -1   2   -4.90    3.60
  -9   1  -2   11.40    3.20
   9  -1   2   20.80    7.00
   9  -1   2   11.80    5.30
   9  -1   2    6.40    6.50
   9  -1   2    7.80    5.80
   9  -1   2   13.70    5.80
  10   0  -2   97.59   12.80
  10   0  -2   60.69    7.40
  10   0  -2   69.89    9.70
  10   0  -2   69.79    7.70
 -10   0   2   76.29    6.70
   9   0  -2   -1.60    4.60
   9   0  -2    7.60    6.00
   9   0  -2    7.70    5.00
   9   0  -2    2.90    5.80
  -9   0   2    4.00    3.20
   8   0  -2   61.29    7.90
   8   0  -2   46.70    7.50
   8   0  -2   50.79    4.70
   8   0  -2   52.29    5.10
   8   0  -2   48.30    5.70
  -8   0   2   54.79    4.60
   7   0  -2  129.69   11.20
   7   0  -2  138.99    8.00
   7   0  -2  135.29    7.60
   7   0  -2  134.89    7.50
   7   0  -2  129.09    7.70
   7   0  -2  123.79    7.80
   7   0  -2  129.29    6.80
   7   0  -2  129.49    6.50
  -7   0   2  123.09    5.80
   6   0  -2  118.29    5.20
   6   0  -2  114.09    6.20
   6   0  -2  111.29    5.60
   6   0  -2  106.59    6.10
   6   0  -2   95.19    8.90
   6   0  -2  103.69    5.60
   6   0  -2  101.79    5.50
   6   0  -2  106.59    4.90
   6   0  -2  112.59    6.50
   6   0  -2  105.69    6.10
   5   0  -2   13.60    1.50
   5   0  -2   13.10    2.60
   5   0  -2   13.40    2.10
   5   0  -2   15.70    2.30
   5   0  -2   10.80    1.50
   5   0  -2   13.30    2.40
   5   0  -2   14.00    3.70
   5   0  -2   12.00    2.50
   5   0  -2   13.60    2.20
   5   0  -2   13.20    2.10
  -5   0   2   14.40    2.00
  -5   0   2   12.00    2.50
   4   0  -2  129.49    5.70
   4   0  -2  133.59    4.80
   4   0  -2  134.49    5.30
   4   0  -2  131.19    5.00
   4   0  -2  136.89    4.90
   4   0  -2  136.39    4.70
   4   0  -2  138.39    5.60
   4   0  -2  136.69    4.80
   4   0  -2  128.09    6.50
  -4   0   2  125.89    4.70
  -4   0   2  128.69    5.30
   3   0  -2   23.90    3.10
   3   0  -2   20.90    3.20
   3   0  -2   15.70    1.80
   3   0  -2   16.50    2.00
   3   0  -2   15.80    1.80
   3   0  -2   16.70    2.10
  -3   0   2   15.90    1.80
  -3   0   2   16.10    1.70
  -3   0   2   14.80    2.10
  -3   0   2   14.40    1.80
   2   0  -2   18.00    1.20
   2   0  -2   16.80    1.40
   2   0  -2   19.20    1.20
   2   0  -2   19.30    1.10
   2   0  -2   19.40    1.10
   2   0  -2   15.60    1.40
  -2   0   2   16.20    1.60
  -2   0   2   15.00    1.40
  -2   0   2   17.40    1.20
  -2   0   2   16.80    1.20
  -2   0   2   16.70    1.60
   1   0  -2  134.49    4.30
   1   0  -2  130.29    4.00
   1   0  -2  126.39    3.80
   1   0  -2  130.39    3.80
  -1   0   2  128.29    4.20
  -1   0   2  126.69    4.00
  -1   0   2  129.89    3.80
  -1   0   2  126.89    3.80
   0   0  -2   32.30    1.40
   0   0  -2   35.20    1.10
   0   0  -2   36.20    1.20
   0   0  -2   36.00    1.70
   0   0  -2   34.30    1.30
   0   0   2   34.30    1.10
   0   0   2   33.70    1.20
   0   0   2   33.30    1.40
   0   0   2   36.80    1.80
  -1   0  -2 1007.30   26.40
  -1   0  -2  993.40   26.30
  -1   0  -2 1054.49   25.80
  -1   0  -2 1037.10   25.90
   1   0   2 1047.80   25.90
   1   0   2 1019.20   26.30
   1   0   2 1007.90   26.30
   1   0   2 1006.50   25.80
  -2   0  -2    5.10    1.70
  -2   0  -2    5.70    1.10
  -2   0  -2    5.90    1.50
  -2   0  -2    6.80    0.60
  -2   0  -2    6.40    0.80
  -2   0  -2   10.20    1.00
   2   0   2    7.70    0.70
   2   0   2    5.00    0.80
   2   0   2    6.30    1.30
   2   0   2    8.10    0.80
   2   0   2    6.10    1.50
   2   0   2    8.30    1.10
  -3   0  -2  214.58    6.70
  -3   0  -2  216.58    6.20
  -3   0  -2  213.28    6.30
  -3   0  -2  207.38    8.20
  -3   0  -2  207.38    7.50
   3   0   2  220.68    6.60
   3   0   2  205.68    7.40
   3   0   2  206.88    5.90
   3   0   2  207.58    7.30
   3   0   2  206.38    5.80
   3   0   2  206.98    6.60
  -4   0  -2    1.60    2.20
  -4   0  -2    0.40    1.20
  -4   0  -2   -1.00    3.00
  -4   0  -2   -0.10    1.40
   4   0   2    0.30    1.30
   4   0   2    2.30    1.40
   4   0   2    1.40    1.30
   4   0   2    3.60    2.20
   4   0   2    4.00    1.70
   4   0   2    1.90    1.00
  -5   0  -2   52.89    3.00
  -5   0  -2   54.89    5.20
  -5   0  -2   48.40    6.30
  -5   0  -2   50.19    4.20
   5   0   2   53.79    3.20
   5   0   2   62.59    4.20
   5   0   2   52.29    4.20
   5   0   2   52.19    3.50
   5   0   2   56.79    5.60
   5   0   2   46.80    3.60
   5   0   2   49.80    2.90
  -6   0  -2   26.90    5.50
  -6   0  -2   25.10    2.50
  -6   0  -2   29.00    4.40
   6   0   2   23.90    2.90
   6   0   2   24.40    4.90
   6   0   2   26.60    2.70
   6   0   2   21.80    2.90
   6   0   2   22.30    2.30
   6   0   2   22.90    3.40
   6   0   2   22.20    3.80
  -7   0  -2   14.10    5.90
  -7   0  -2    9.90    2.20
  -7   0  -2   14.60    5.20
   7   0   2   11.00    4.20
   7   0   2   15.40    3.10
   7   0   2    5.20    5.90
   7   0   2   12.10    3.60
   7   0   2   14.40    3.30
   7   0   2   15.30    6.00
   7   0   2    9.50    2.60
  -8   0  -2    1.20    2.60
   8   0   2    1.70    3.60
   8   0   2   -1.20    4.40
   8   0   2    2.70    9.90
   8   0   2   -2.40    3.70
   8   0   2    0.60    5.00
   8   0   2    8.30    5.20
  -9   0  -2   23.10    3.70
   9   0   2   25.50    6.40
   9   0   2   23.80    7.30
   9   0   2   29.60    7.50
   9   0   2   27.10    5.30
  10  -1  -2   15.00    8.10
  10  -1  -2    2.70    8.60
  10  -1  -2    0.10    7.90
  10  -1  -2   19.30    7.10
  10  -1  -2   10.00    6.30
 -10   1   2    6.80    3.90
   9  -1  -2   -5.10    4.40
   9  -1  -2    2.10    4.80
   9  -1  -2    2.10    5.90
   9  -1  -2   -2.20    5.80
   9  -1  -2   -3.40    5.80
  -9   1   2   -1.60    3.10
   8  -1  -2   -3.90    3.40
   8  -1  -2    4.20    4.50
   8  -1  -2    6.50    4.40
   8  -1  -2   -7.00    4.30
   8  -1  -2   -2.50    4.20
  -8   1   2    4.60    3.70
   7  -1  -2   -4.80    2.60
   7  -1  -2  -10.30    7.40
   7  -1  -2   -3.60    3.50
   7  -1  -2    2.70    3.70
   7  -1  -2   -1.70    3.40
   7  -1  -2    4.20    3.10
   7  -1  -2    2.40    3.00
   7  -1  -2   -3.20    2.30
   7  -1  -2    3.60    3.60
  -7   1   2    1.90    2.30
   6  -1  -2    3.60    2.90
   6  -1  -2    3.50    2.50
   6  -1  -2   -0.30    1.70
   6  -1  -2    1.40    2.30
   6  -1  -2   -0.40    1.50
   6  -1  -2    1.00    3.10
   6  -1  -2    7.00    2.90
   6  -1  -2    3.90    5.10
   6  -1  -2    3.30    2.80
   6  -1  -2    1.90    2.50
  -6   1   2    2.70    2.00
   5  -1  -2   33.90    3.40
   5  -1  -2   35.80    2.80
   5  -1  -2   27.60    3.10
   5  -1  -2   39.90    4.40
   5  -1  -2   35.00    4.70
   5  -1  -2   40.60    3.60
   5  -1  -2   27.00    3.30
   5  -1  -2   33.90    2.20
   5  -1  -2   34.90    2.20
  -5   1   2   37.20    3.20
  -5   1   2   33.00    2.90
  -5   1   2   33.90    3.00
   4  -1  -2  696.83   18.80
   4  -1  -2  686.33   18.40
   4  -1  -2  702.63   18.40
   4  -1  -2  691.43   18.70
   4  -1  -2  713.03   18.70
   4  -1  -2  682.83   20.90
   4  -1  -2  701.83   19.90
  -4   1   2  681.03   18.20
  -4   1   2  675.23   18.60
  -4   1   2  668.93   18.50
  -4   1   2  689.63   18.90
   3  -1  -2  148.69    7.00
   3  -1  -2  152.28    5.10
   3  -1  -2  157.08    5.10
   3  -1  -2  152.38    4.90
   3  -1  -2  156.68    6.40
   3  -1  -2  160.38    5.30
  -3   1   2  153.88    5.10
  -3   1   2  153.48    5.50
  -3   1   2  143.99    4.80
  -3   1   2  147.59    5.00
   2  -1  -2  818.92   20.80
   2  -1  -2  811.82   20.70
   2  -1  -2  810.12   20.60
   2  -1  -2  808.02   20.80
  -2   1   2  801.82   20.90
  -2   1   2  770.22   21.10
  -2   1   2  796.72   21.60
  -2   1   2  815.42   20.70
  -2   1   2  788.12   20.70
   1  -1  -2 1408.46   38.70
   1  -1  -2 1481.45   38.10
   1  -1  -2 1537.45   38.20
   1  -1  -2 1556.84   38.20
   1  -1  -2 1515.75   38.20
  -1   1   2 1487.25   38.80
  -1   1   2 1505.85   38.10
  -1   1   2 1504.25   38.20
  -1   1   2 1569.24   38.20
  -1   1   2 1532.95   38.30
   0  -1  -2   74.79    2.60
   0  -1  -2   78.69    2.80
   0  -1  -2   76.29    2.50
   0  -1  -2   77.79    2.40
   0  -1  -2   80.39    2.40
   0   1   2   75.49    2.70
   0   1   2   78.89    2.40
   0   1   2   79.39    2.50
   0   1   2   76.69    2.40
   0   1   2   75.19    2.60
  -1  -1  -2 2120.39   53.49
  -1  -1  -2 2146.89   53.39
  -1  -1  -2 2139.09   53.19
  -1  -1  -2 2033.40   53.49
  -1  -1  -2 2099.39   53.79
   1   1   2 2108.79   53.49
   1   1   2 2141.79   53.29
   1   1   2 2153.28   53.49
   1   1   2 2097.79   53.19
   1   1   2 2119.39   53.79
  -2  -1  -2  334.47    9.10
  -2  -1  -2  331.67    8.80
  -2  -1  -2  350.76    9.20
  -2  -1  -2  314.87    9.60
  -2  -1  -2  335.17    9.50
  -2  -1  -2  330.57   10.00
   2   1   2  345.07    9.40
   2   1   2  331.47    8.80
   2   1   2  323.67    9.30
   2   1   2  323.87    9.70
  -3  -1  -2    0.20    1.10
  -3  -1  -2   -1.80    1.60
  -3  -1  -2   -0.60    1.20
  -3  -1  -2    1.20    0.90
  -3  -1  -2   -0.70    2.00
  -3  -1  -2   -0.60    1.90
   3   1   2    0.80    1.60
   3   1   2    0.40    1.40
   3   1   2   -1.30    1.60
   3   1   2    0.40    1.00
   3   1   2   -0.20    1.50
  -4  -1  -2   67.39    5.30
  -4  -1  -2   72.89    4.70
  -4  -1  -2   60.89    3.30
  -4  -1  -2   69.89    3.50
  -4  -1  -2   72.99    3.40
   4   1   2   71.19    3.40
   4   1   2   66.79    3.60
   4   1   2   72.19    3.80
   4   1   2   72.49    3.20
   4   1   2   71.79    4.60
  -5  -1  -2   30.70    2.60
  -5  -1  -2   36.10    4.70
  -5  -1  -2   32.40    3.30
  -5  -1  -2   38.20    5.00
  -5  -1  -2   33.30    3.80
   5   1   2   36.50    3.60
   5   1   2   27.40    3.50
   5   1   2   30.90    2.80
   5   1   2   32.70    3.90
   5   1   2   35.00    3.10
   5   1   2   39.40    5.00
  -6  -1  -2   16.70    4.50
  -6  -1  -2   15.00    3.90
  -6  -1  -2   15.50    2.40
  -6  -1  -2    6.00    3.30
   6   1   2   13.30    3.20
   6   1   2   11.70    2.90
   6   1   2   14.10    2.80
   6   1   2   12.30    2.40
   6   1   2   16.20    4.40
   6   1   2   10.50    2.50
  -7  -1  -2   27.20    5.30
  -7  -1  -2   24.60    3.00
   7   1   2   30.00    4.30
   7   1   2   20.90    4.10
   7   1   2   24.30    3.20
   7   1   2   24.70    3.60
   7   1   2   30.80    5.10
   7   1   2   23.00    3.20
   7   1   2   25.90    4.70
   7   1   2   33.30    6.20
  -8  -1  -2   -2.30    5.70
  -8  -1  -2   -1.10    2.40
   8   1   2    4.20    4.00
   8   1   2    4.40    4.60
   8   1   2   -3.70    4.70
   8   1   2    3.30    3.70
  -9  -1  -2   -2.70    7.50
  -9  -1  -2    8.80    3.30
   9   1   2   -2.70    6.40
   9   1   2   -0.50    5.20
   9   1   2    3.30    7.10
  10  -2  -2   24.90    6.60
  10  -2  -2   28.10    8.80
  10  -2  -2   35.80    8.60
  10  -2  -2   26.60    7.20
  10  -2  -2   14.20    8.00
 -10   2   2   27.90    4.20
   9  -2  -2    9.90    4.90
   9  -2  -2    2.50    6.20
   9  -2  -2   10.70    4.90
   9  -2  -2    8.50    6.00
   9  -2  -2   11.40    6.00
  -9   2   2    9.10    3.30
   8  -2  -2    2.20    3.60
   8  -2  -2   -1.30    4.10
   8  -2  -2    5.30    7.10
   8  -2  -2    4.30    4.50
   8  -2  -2   -0.10    4.40
   8  -2  -2    2.30    4.20
  -8   2   2    0.80    2.50
   7  -2  -2    1.30    3.00
   7  -2  -2    2.90    3.00
   7  -2  -2    8.10    3.90
   7  -2  -2    2.00    3.80
   7  -2  -2    0.70    2.20
   7  -2  -2   -2.40    2.70
   7  -2  -2    1.30    3.40
   7  -2  -2    2.90    4.10
   6  -2  -2   -1.30    3.10
   6  -2  -2   -4.10    2.80
   6  -2  -2    6.60    4.40
   6  -2  -2    2.30    2.80
   6  -2  -2   -0.50    2.20
   6  -2  -2    0.50    1.50
   6  -2  -2    2.70    1.60
   6  -2  -2    0.20    3.20
  -6   2   2   -1.00    2.20
  -6   2   2    3.40    2.10
  -6   2   2   -1.00    1.90
   5  -2  -2  100.29    7.10
   5  -2  -2   84.09    4.60
   5  -2  -2   88.19    3.90
   5  -2  -2   88.89    5.80
   5  -2  -2   85.89    3.50
   5  -2  -2   84.19    3.40
   5  -2  -2   93.39    4.90
  -5   2   2   82.59    4.20
  -5   2   2   83.19    4.10
  -5   2   2   86.59    4.80
  -5   2   2   87.09    3.80
   4  -2  -2  167.98    5.20
   4  -2  -2  168.68    6.00
   4  -2  -2  173.68    7.20
   4  -2  -2  165.98    5.40
   4  -2  -2  171.58    5.90
   4  -2  -2  160.98    5.50
   4  -2  -2  167.78    7.80
  -4   2   2  159.88    5.60
  -4   2   2  163.38    5.50
  -4   2   2  161.08    6.00
  -4   2   2  158.18    5.20
   3  -2  -2 1322.57   34.00
   3  -2  -2 1320.07   34.10
   3  -2  -2 1339.87   33.90
   3  -2  -2 1345.97   36.60
   3  -2  -2 1312.77   34.20
   3  -2  -2 1335.07   35.60
  -3   2   2 1325.07   34.30
  -3   2   2 1287.07   34.10
  -3   2   2 1301.97   34.10
  -3   2   2 1355.46   34.30
   2  -2  -2    1.30    0.80
   2  -2  -2    3.10    1.10
   2  -2  -2    2.80    1.70
   2  -2  -2    2.00    0.80
  -2   2   2    2.50    1.00
  -2   2   2   -0.10    0.80
  -2   2   2    0.80    1.00
  -2   2   2    2.70    1.00
   1  -2  -2   72.89    2.50
   1  -2  -2   67.79    3.00
   1  -2  -2   73.79    2.50
   1  -2  -2   72.99    2.50
   1  -2  -2   70.79    2.50
  -1   2   2   71.99    2.50
  -1   2   2   74.69    2.50
  -1   2   2   71.59    2.50
  -1   2   2   71.29    3.10
   0  -2  -2 9178.08  230.78
   0  -2  -2 9333.57  230.58
   0  -2  -2 8969.90  230.98
   0  -2  -2 9012.80  231.38
   0  -2  -2 9081.09  230.18
   0   2   2 9280.67  230.78
   0   2   2 9222.48  230.88
   0   2   2 9101.19  232.18
   0   2   2 9270.87  231.28
   0   2   2 8888.51  230.58
  -1  -2  -2 1803.42   45.70
  -1  -2  -2 1814.12   45.30
  -1  -2  -2 1826.12   45.50
  -1  -2  -2 1829.62   45.30
  -1  -2  -2 1729.93   45.80
  -1  -2  -2 1700.43   45.20
   1   2   2 1789.32   45.20
   1   2   2 1811.32   45.30
   1   2   2 1824.32   45.40
   1   2   2 1833.02   45.50
   1   2   2 1706.63   46.00
  -2  -2  -2    9.90    1.90
  -2  -2  -2   11.90    1.40
  -2  -2  -2   12.50    1.50
  -2  -2  -2   14.00    1.80
  -2  -2  -2    9.60    2.40
   2   2   2   17.20    1.90
   2   2   2   12.20    1.90
   2   2   2   14.50    1.90
   2   2   2   10.70    1.50
   2   2   2   10.30    2.20
  -3  -2  -2   54.49    3.60
  -3  -2  -2   53.89    4.00
  -3  -2  -2   61.09    2.90
  -3  -2  -2   57.19    2.90
  -3  -2  -2   56.19    2.70
   3   2   2   53.59    2.90
   3   2   2   60.49    2.90
   3   2   2   58.19    3.30
   3   2   2   54.49    3.30
   3   2   2   58.49    3.40
  -4  -2  -2   51.49    3.60
  -4  -2  -2   50.59    3.00
  -4  -2  -2   49.00    4.40
  -4  -2  -2   50.79    3.70
  -4  -2  -2   47.60    2.90
   4   2   2   51.69    3.40
   4   2   2   54.49    3.20
   4   2   2   51.49    3.70
   4   2   2   52.29    3.60
   4   2   2   54.19    3.50
  -5  -2  -2   56.89    3.90
  -5  -2  -2   65.09    5.50
  -5  -2  -2   60.19    5.80
  -5  -2  -2   68.19    4.90
  -5  -2  -2   56.99    4.70
  -5  -2  -2   61.99    3.90
   5   2   2   62.99    4.30
   5   2   2   64.79    4.10
   5   2   2   60.29    4.40
   5   2   2   64.29    4.70
  -6  -2  -2   89.99    6.40
  -6  -2  -2   78.79    6.50
  -6  -2  -2   98.99    4.70
  -6  -2  -2  104.59    7.60
   6   2   2   97.79    6.40
   6   2   2   76.29    4.80
   6   2   2   93.59    5.50
   6   2   2  101.69    6.10
   6   2   2   93.89    5.80
   6   2   2  105.19    5.30
  -7  -2  -2  128.09    9.00
  -7  -2  -2  117.09    8.60
  -7  -2  -2  114.79    5.70
   7   2   2  124.09    6.60
   7   2   2  111.69    6.60
   7   2   2  118.79    7.20
   7   2   2   93.69    6.40
   7   2   2  118.29    7.40
   7   2   2  110.39    8.40
  -8  -2  -2   93.19    5.60
  -8  -2  -2   96.49   10.50
   8   2   2   73.29    8.30
   8   2   2  101.49    7.50
   8   2   2   95.89    7.60
  -9  -2  -2   24.20    8.60
  -9  -2  -2   28.80    3.90
   9   2   2   17.10    7.10
   9   2   2   28.40    5.90
  10  -3  -2   -0.90    8.00
  10  -3  -2   -0.60    8.50
  10  -3  -2    3.50    8.00
  10  -3  -2   -0.90    6.40
  10  -3  -2    7.80    6.30
 -10   3   2   -3.30    3.80
   9  -3  -2   95.99   10.30
   9  -3  -2   67.49    7.70
   9  -3  -2   74.79    8.20
   9  -3  -2   75.19    7.70
   9  -3  -2   74.89    6.60
  -9   3   2   70.79    5.50
   8  -3  -2    7.50    4.50
   8  -3  -2    4.10    5.10
   8  -3  -2   12.00    4.00
   8  -3  -2    7.60    4.80
   8  -3  -2    4.80    4.30
  -8   3   2   10.30    2.80
   7  -3  -2  112.29    7.30
   7  -3  -2  125.19    6.30
   7  -3  -2  120.19    8.50
   7  -3  -2  111.09    5.60
   7  -3  -2  118.39    8.70
   7  -3  -2  119.39    7.20
  -7   3   2  118.19    6.20
  -7   3   2  117.99    5.10
   6  -3  -2   88.89    4.70
   6  -3  -2   86.79    7.10
   6  -3  -2   87.69    6.40
   6  -3  -2   92.19    5.90
   6  -3  -2   85.89    4.30
   6  -3  -2   82.79    4.20
  -6   3   2   89.89    5.00
  -6   3   2   92.79    6.00
  -6   3   2   87.99    5.00
  -6   3   2   88.69    4.00
   5  -3  -2   33.50    2.40
   5  -3  -2   41.20    2.40
   5  -3  -2   40.10    4.20
   5  -3  -2   45.40    4.10
   5  -3  -2   40.40    4.90
   5  -3  -2   40.40    2.80
   5  -3  -2   36.90    5.60
  -5   3   2   38.30    2.60
  -5   3   2   42.50    3.90
  -5   3   2   39.40    3.10
  -5   3   2   41.30    3.30
   4  -3  -2  192.28    5.90
   4  -3  -2  185.38    6.00
   4  -3  -2  178.68    9.00
   4  -3  -2  194.28    6.60
   4  -3  -2  191.48    8.10
   4  -3  -2  186.68    5.70
  -4   3   2  184.18    6.10
  -4   3   2  185.68    6.20
  -4   3   2  190.58    6.40
  -4   3   2  184.88    6.40
   3  -3  -2  225.08    6.80
   3  -3  -2  227.98    7.20
   3  -3  -2  234.38    6.70
   3  -3  -2  227.38    6.70
   3  -3  -2  223.08    9.70
   3  -3  -2  225.08    8.60
  -3   3   2  233.88    7.10
  -3   3   2  224.78    6.80
  -3   3   2  223.28    7.00
  -3   3   2  221.28    7.00
   2  -3  -2   37.30    4.10
   2  -3  -2   37.20    3.00
   2  -3  -2   33.90    2.40
   2  -3  -2   37.50    4.80
   2  -3  -2   36.80    2.40
   2  -3  -2   34.90    2.70
  -2   3   2   34.60    2.50
  -2   3   2   33.90    2.50
  -2   3   2   31.50    2.30
  -2   3   2   39.80    2.80
   1  -3  -2  187.58    5.70
   1  -3  -2  181.88    5.70
   1  -3  -2  185.78    6.00
   1  -3  -2  189.08    7.50
   1  -3  -2  192.58    6.60
  -1   3   2  183.68    5.70
  -1   3   2  186.28    5.90
  -1   3   2  184.98    5.60
  -1   3   2  183.08    5.60
   0  -3  -2  423.66   11.80
   0  -3  -2  420.76   11.70
   0  -3  -2  422.86   11.70
   0   3   2  424.66   11.50
   0   3   2  423.86   11.40
   0   3   2  430.06   11.40
   0   3   2  405.96   11.60
   0   3   2  419.46   11.90
  -1  -3  -2  253.47    7.30
  -1  -3  -2  250.67    7.20
  -1  -3  -2  250.67    8.20
  -1  -3  -2  261.07    8.00
  -1  -3  -2  263.27    7.70
   1   3   2  259.87    7.70
   1   3   2  246.08    7.80
   1   3   2  252.17    7.50
   1   3   2  261.17    7.70
   1   3   2  252.37    7.30
  -2  -3  -2   27.50    2.10
  -2  -3  -2   28.40    2.70
  -2  -3  -2   25.50    3.10
  -2  -3  -2   28.60    2.20
  -2  -3  -2   33.00    3.30
   2   3   2   30.10    2.70
   2   3   2   28.40    2.60
   2   3   2   29.40    2.60
   2   3   2   31.10    2.70
  -3  -3  -2  117.59    4.60
  -3  -3  -2  109.89    4.30
  -3  -3  -2  109.99    5.60
  -3  -3  -2  121.09    4.30
  -3  -3  -2  110.69    5.10
   3   3   2  114.39    4.70
   3   3   2  115.69    4.90
   3   3   2  120.39    4.60
   3   3   2  115.89    4.80
  -4  -3  -2   26.80    3.00
  -4  -3  -2   31.70    3.60
  -4  -3  -2   24.90    2.40
  -4  -3  -2   25.90    3.00
  -4  -3  -2   28.10    3.50
   4   3   2   30.30    2.90
   4   3   2   24.80    2.60
   4   3   2   28.80    2.70
   4   3   2   30.00    2.90
  -5  -3  -2  103.99    4.90
  -5  -3  -2  102.69    6.60
  -5  -3  -2  100.09    4.90
  -5  -3  -2  101.39    5.90
  -5  -3  -2   96.99    5.90
   5   3   2  107.29    5.20
   5   3   2   95.99    4.60
   5   3   2  101.49    4.50
   5   3   2  106.69    5.40
   5   3   2   91.29    6.40
  -6  -3  -2   22.40    3.40
  -6  -3  -2   31.80    3.10
  -6  -3  -2   19.60    4.70
  -6  -3  -2   23.90    4.30
  -6  -3  -2   34.10    5.10
   6   3   2   27.00    3.50
   6   3   2   30.70    4.60
   6   3   2   25.10    3.40
   6   3   2   26.90    4.00
  -7  -3  -2  101.29    5.50
  -7  -3  -2  116.69    9.40
   7   3   2   97.59    7.20
   7   3   2   70.99    6.50
   7   3   2   96.79    6.70
   7   3   2  112.39    6.00
   7   3   2   91.09    7.50
  -8  -3  -2    5.50    3.00
  -8  -3  -2   11.70    6.80
   8   3   2    9.00    4.90
   8   3   2    3.80    5.30
   8   3   2    7.10    4.70
  -9  -3  -2   46.00    9.60
  -9  -3  -2   53.79    5.30
   9   3   2   52.49    7.20
  10  -4  -2   -0.50    6.70
  10  -4  -2   -1.50    7.80
  10  -4  -2    4.70    8.00
  10  -4  -2   -6.20    6.00
 -10   4   2   -1.60    4.30
   9  -4  -2   16.70    5.60
   9  -4  -2   17.10    5.10
   9  -4  -2    7.60    6.70
   9  -4  -2   18.60    6.50
   9  -4  -2   19.60    6.20
  -9   4   2   17.70    3.30
   8  -4  -2    5.30    4.90
   8  -4  -2   10.20    5.30
   8  -4  -2   10.80    3.50
   8  -4  -2   12.60    4.90
  -8   4   2    7.40    3.00
  -8   4   2   12.00    3.60
  -8   4   2    6.70    4.50
   7  -4  -2    7.40    2.60
   7  -4  -2    0.80    5.00
   7  -4  -2    8.30    3.70
  -7   4   2    5.40    2.70
  -7   4   2    2.50    3.60
  -7   4   2    8.10    2.80
  -7   4   2    2.90    2.20
   6  -4  -2   14.90    3.90
   6  -4  -2   19.70    2.40
   6  -4  -2   22.10    2.60
   6  -4  -2   19.60    4.30
   6  -4  -2   17.40    3.50
  -6   4   2   20.30    2.10
  -6   4   2   19.40    3.30
  -6   4   2   22.00    2.80
  -6   4   2   17.40    2.70
   5  -4  -2   25.90    3.10
   5  -4  -2   22.10    2.20
   5  -4  -2   13.80    4.60
   5  -4  -2   21.40    3.70
   5  -4  -2   29.90    2.50
   5  -4  -2   22.20    2.30
  -5   4   2   23.10    3.00
  -5   4   2   18.10    2.80
  -5   4   2   20.50    1.80
  -5   4   2   22.40    2.40
  -5   4   2   22.50    2.40
   4  -4  -2  255.77    8.00
   4  -4  -2  277.97    8.60
   4  -4  -2  277.47   11.80
   4  -4  -2  263.27    8.10
   4  -4  -2  264.77    7.70
   4  -4  -2  268.47   10.30
  -4   4   2  258.97    8.30
  -4   4   2  259.17    8.60
  -4   4   2  267.07    8.30
  -4   4   2  262.97    8.10
   3  -4  -2   65.49    2.80
   3  -4  -2   64.39    4.90
   3  -4  -2   66.29    5.60
   3  -4  -2   66.39    3.20
   3  -4  -2   65.39    3.00
   3  -4  -2   70.39    3.80
  -3   4   2   63.79    3.30
  -3   4   2   68.09    3.10
  -3   4   2   67.09    3.30
  -3   4   2   60.09    3.20
   2  -4  -2   37.20    5.10
   2  -4  -2   39.10    2.40
   2  -4  -2   35.20    4.00
   2  -4  -2   38.40    2.60
   2  -4  -2   39.40    2.50
   2  -4  -2   38.60    3.10
  -2   4   2   33.80    2.40
  -2   4   2   39.00    2.60
  -2   4   2   38.60    2.80
  -2   4   2   38.10    2.40
   1  -4  -2   54.19    2.90
   1  -4  -2   51.69    3.10
   1  -4  -2   58.19    3.90
   1  -4  -2   57.79    3.60
   1  -4  -2   57.29    3.10
   1  -4  -2   47.70    4.60
  -1   4   2   54.79    2.80
  -1   4   2   49.10    2.80
  -1   4   2   58.29    2.90
  -1   4   2   55.59    3.30
   0  -4  -2  122.19    4.60
   0  -4  -2  124.89    4.60
   0  -4  -2  118.19    4.50
   0  -4  -2  118.39    5.50
   0  -4  -2  121.59    5.00
   0  -4  -2  110.39    3.80
   0   4   2  118.19    4.30
   0   4   2  118.59    4.30
   0   4   2  121.59    4.40
   0   4   2  113.49    4.50
  -1  -4  -2   86.09    3.70
  -1  -4  -2   86.99    3.30
  -1  -4  -2   81.99    4.00
  -1  -4  -2   86.39    3.30
  -1  -4  -2   81.39    4.30
  -1  -4  -2   88.29    3.70
  -1  -4  -2   78.89    4.10
   1   4   2   82.89    3.60
   1   4   2   89.19    3.80
   1   4   2   86.39    3.80
   1   4   2   85.19    3.90
  -2  -4  -2   77.39    3.50
  -2  -4  -2   84.29    4.60
  -2  -4  -2   87.49    4.30
  -2  -4  -2   80.19    4.10
  -2  -4  -2   82.99    3.50
   2   4   2   87.59    3.90
   2   4   2   86.39    3.90
   2   4   2   81.09    3.90
   2   4   2   81.39    4.00
  -3  -4  -2   19.70    2.50
  -3  -4  -2   18.60    2.10
  -3  -4  -2   22.50    2.40
  -3  -4  -2   20.30    2.10
  -3  -4  -2   20.70    3.00
   3   4   2   27.80    3.10
   3   4   2   20.00    2.40
   3   4   2   23.40    2.50
   3   4   2   23.40    2.60
  -4  -4  -2   73.19    4.60
  -4  -4  -2   61.69    5.40
  -4  -4  -2   66.09    4.90
  -4  -4  -2   58.89    3.90
  -4  -4  -2   69.19    5.10
   4   4   2   66.09    4.40
   4   4   2   73.99    4.70
  -5  -4  -2  205.88    7.30
  -5  -4  -2  203.98    9.10
  -5  -4  -2  192.48    7.60
  -5  -4  -2  174.78    8.50
  -5  -4  -2  195.88    8.20
   5   4   2  205.78    7.50
   5   4   2  202.68    7.80
   5   4   2  198.88    7.80
  -6  -4  -2   10.10    2.60
  -6  -4  -2   16.10    4.20
  -6  -4  -2   14.20    3.60
   6   4   2   13.50    3.50
   6   4   2    3.50    5.00
   6   4   2   14.80    3.50
  -7  -4  -2   35.20    3.60
  -7  -4  -2   44.50    6.40
   7   4   2   38.10    4.80
   7   4   2   31.00    4.60
   7   4   2   30.30    5.00
  -8  -4  -2   27.40    7.80
  -8  -4  -2   26.50    3.80
   8   4   2   27.80    9.30
   8   4   2   25.10    5.70
  10  -5  -2  136.59   14.90
  10  -5  -2  119.49   11.60
  10  -5  -2  141.79   14.00
  10  -5  -2  115.59   12.20
   9  -5  -2   -1.40    5.60
   9  -5  -2    8.30    6.70
   9  -5  -2   -5.40    6.10
   9  -5  -2    3.80    6.10
  -9   5   2   -1.00    4.70
  -9   5   2    0.70    4.70
   8  -5  -2    5.40    5.10
   8  -5  -2    4.80    5.00
   8  -5  -2    3.80    3.70
   8  -5  -2    8.70    5.20
  -8   5   2    7.30    5.00
  -8   5   2    7.30    3.60
  -8   5   2   11.40    3.90
   7  -5  -2   62.39    4.70
   7  -5  -2   57.69    6.50
   7  -5  -2   58.49    7.80
  -7   5   2   61.29    7.70
  -7   5   2   52.89    7.00
  -7   5   2   50.59    5.20
   6  -5  -2    6.20    3.80
   6  -5  -2    7.60    3.20
   6  -5  -2    3.90    2.20
   6  -5  -2    7.50    2.20
  -6   5   2    4.10    1.80
  -6   5   2    7.10    2.30
  -6   5   2    6.60    3.10
  -6   5   2    3.00    3.50
  -6   5   2    5.90    2.50
   5  -5  -2   64.79    3.50
   5  -5  -2   65.99    6.30
   5  -5  -2   59.09    5.00
   5  -5  -2   66.59    3.80
   5  -5  -2   63.69    3.70
  -5   5   2   68.79    4.20
  -5   5   2   64.69    5.50
  -5   5   2   64.19    4.70
  -5   5   2   61.19    4.00
   4  -5  -2   33.80    4.80
   4  -5  -2   34.00    3.90
   4  -5  -2   35.90    2.70
   4  -5  -2   30.70    2.20
   4  -5  -2   40.30    5.90
   4  -5  -2   33.90    2.70
  -4   5   2   33.40    3.80
  -4   5   2   26.90    2.80
  -4   5   2   33.70    2.90
  -4   5   2   28.90    3.20
   3  -5  -2   62.49    3.30
   3  -5  -2   64.79    4.00
   3  -5  -2   73.79    6.70
   3  -5  -2   56.39    3.10
   3  -5  -2   64.99    3.00
   3  -5  -2   61.59    5.10
  -3   5   2   62.49    3.20
  -3   5   2   59.19    3.40
  -3   5   2   60.39    3.30
  -3   5   2   60.49    3.10
   2  -5  -2  407.66   11.90
   2  -5  -2  406.06   13.10
   2  -5  -2  413.76   14.10
   2  -5  -2  397.76   11.40
   2  -5  -2  386.26   11.50
   2  -5  -2  411.96   11.40
  -2   5   2  396.06   11.80
  -2   5   2  410.26   11.30
  -2   5   2  401.86   11.60
  -2   5   2  414.96   11.40
   1  -5  -2   68.69    3.50
   1  -5  -2   67.29    3.40
   1  -5  -2   66.09    5.10
   1  -5  -2   67.29    3.90
   1  -5  -2   62.59    3.30
   1  -5  -2   67.89    4.20
  -1   5   2   70.99    3.30
  -1   5   2   65.99    3.10
  -1   5   2   64.69    3.20
  -1   5   2   64.99    3.60
   0  -5  -2    8.00    1.50
   0  -5  -2    7.70    2.80
   0  -5  -2    8.20    1.30
   0  -5  -2    8.50    1.70
   0  -5  -2    8.90    1.90
   0  -5  -2    6.60    2.10
   0  -5  -2    9.70    1.90
   0   5   2    8.90    1.50
   0   5   2    8.10    1.40
   0   5   2    9.30    1.70
   0   5   2    8.20    1.50
  -1  -5  -2   37.40    2.70
  -1  -5  -2   41.90    3.00
  -1  -5  -2   34.60    3.30
  -1  -5  -2   39.10    2.70
  -1  -5  -2   40.40    2.60
  -1  -5  -2   38.60    4.00
  -1  -5  -2   43.30    3.80
   1   5   2   35.70    3.00
   1   5   2   40.10    3.10
   1   5   2   42.90    2.90
   1   5   2   40.80    3.00
  -2  -5  -2  142.39    6.00
  -2  -5  -2  125.29    5.30
  -2  -5  -2  130.69    5.60
  -2  -5  -2  136.59    6.10
  -2  -5  -2  144.99    5.00
   2   5   2  128.09    5.50
   2   5   2  145.99    5.50
   2   5   2  137.99    5.40
   2   5   2  143.99    5.40
  -3  -5  -2  106.39    6.20
  -3  -5  -2  102.59    4.60
  -3  -5  -2   94.49    4.80
  -3  -5  -2  104.69    5.20
  -3  -5  -2   95.99    5.40
   3   5   2  102.49    5.10
   3   5   2  106.39    5.10
  -4  -5  -2   50.39    5.80
  -4  -5  -2   45.90    4.90
  -4  -5  -2   41.00    4.80
  -4  -5  -2   49.10    5.60
  -4  -5  -2   41.20    3.50
   4   5   2   33.90    4.20
   4   5   2   47.00    4.50
   4   5   2   44.40    4.30
  -5  -5  -2    3.00    3.30
  -5  -5  -2    4.10    2.30
  -5  -5  -2    6.10    3.60
   5   5   2   -0.90    2.50
   5   5   2   -0.60    3.10
   5   5   2    3.20    3.00
  -6  -5  -2    3.00    2.50
  -6  -5  -2   -1.50    4.00
   6   5   2   -2.20    3.40
   6   5   2    0.10    3.30
   6   5   2    5.30    3.70
  -7  -5  -2   11.20    3.00
  -7  -5  -2   13.00    5.80
   7   5   2   13.90    5.00
   7   5   2   14.00    4.70
   7   5   2   14.80    4.70
  -8  -5  -2   13.40    4.50
  -8  -5  -2    6.30    8.20
   8   5   2    7.50    5.70
   9  -6  -2   -1.50    6.10
   9  -6  -2   -6.70    6.10
  -9   6   2    0.10    4.80
  -9   6   2    3.20    5.20
   8  -6  -2    7.30    3.90
   8  -6  -2    9.30    5.40
   8  -6  -2    7.10    4.90
  -8   6   2   11.10    4.10
  -8   6   2   10.30    5.30
  -8   6   2    9.10    4.00
   7  -6  -2    1.00    4.00
   7  -6  -2   -1.20    2.80
   7  -6  -2   -0.10    4.10
  -7   6   2    1.30    2.80
  -7   6   2    3.50    3.90
   6  -6  -2   48.30    4.10
   6  -6  -2   49.00    6.70
   6  -6  -2   49.20    5.80
  -6   6   2   46.80    4.70
  -6   6   2   43.00    4.40
  -6   6   2   48.60    5.40
   5  -6  -2  506.45   17.30
   5  -6  -2  481.25   13.70
   5  -6  -2  507.45   15.00
   5  -6  -2  437.46   13.70
  -5   6   2  474.25   14.40
  -5   6   2  453.35   15.30
  -5   6   2  494.75   14.10
  -5   6   2  483.55   14.30
   4  -6  -2  217.98   10.00
   4  -6  -2  213.28    8.20
   4  -6  -2  218.18    8.10
   4  -6  -2  219.18    7.20
   4  -6  -2  204.58    6.90
   4  -6  -2  214.48   12.00
  -4   6   2  212.88    7.60
  -4   6   2  222.28    7.70
  -4   6   2  222.18    7.40
  -4   6   2  216.58    8.50
   3  -6  -2   94.19    5.00
   3  -6  -2   97.79    6.50
   3  -6  -2   87.29    7.30
   3  -6  -2   88.39    4.10
   3  -6  -2   86.59    4.30
   3  -6  -2   80.09    3.80
  -3   6   2   86.79    4.10
  -3   6   2   92.29    4.30
  -3   6   2   83.69    4.50
  -3   6   2   86.49    3.90
   2  -6  -2 1026.10   26.60
   2  -6  -2  965.60   26.50
   2  -6  -2 1047.90   28.40
   2  -6  -2  953.70   26.70
   2  -6  -2 1026.40   27.10
   2  -6  -2  967.00   29.40
  -2   6   2 1023.60   26.50
  -2   6   2  997.00   26.70
  -2   6   2  998.10   27.00
  -2   6   2 1012.40   26.40
   1  -6  -2   79.99    4.30
   1  -6  -2   75.19    6.20
   1  -6  -2   77.09    3.80
   1  -6  -2   79.69    4.90
   1  -6  -2   76.09    3.90
   1  -6  -2   77.99    3.90
  -1   6   2   77.49    3.70
  -1   6   2   80.09    3.60
  -1   6   2   74.09    4.10
  -1   6   2   75.89    3.70
   0  -6  -2   83.69    4.50
   0  -6  -2   91.79    4.50
   0  -6  -2   82.59    6.10
   0  -6  -2   78.69    4.70
   0  -6  -2   81.79    4.00
   0  -6  -2   72.19    4.10
   0  -6  -2   86.29    3.50
   0   6   2   86.09    4.00
   0   6   2   82.99    4.10
   0   6   2   88.99    4.00
   0   6   2   89.59    4.00
  -1  -6  -2    4.80    2.00
  -1  -6  -2    6.30    1.80
  -1  -6  -2    7.50    2.10
  -1  -6  -2    7.40    2.50
  -1  -6  -2    7.50    2.00
  -1  -6  -2    7.10    2.70
  -1  -6  -2    7.30    1.80
   1   6   2    9.50    2.00
   1   6   2    4.60    1.80
   1   6   2    7.40    1.80
   1   6   2    7.20    1.80
  -2  -6  -2  101.79    5.50
  -2  -6  -2  116.59    6.30
  -2  -6  -2  106.19    5.50
  -2  -6  -2  119.69    4.80
  -2  -6  -2  113.09    5.90
   2   6   2  114.19    5.20
   2   6   2  116.39    5.30
   2   6   2  117.09    5.30
  -3  -6  -2   -0.20    1.90
  -3  -6  -2    1.80    2.90
  -3  -6  -2    4.20    2.80
  -3  -6  -2    0.90    2.60
   3   6   2    1.10    2.30
   3   6   2    2.40    1.80
   3   6   2    3.80    2.40
  -4  -6  -2   70.29    4.60
  -4  -6  -2   76.79    6.40
  -4  -6  -2   70.39    6.00
   4   6   2   71.19    5.30
   4   6   2   73.49    5.00
  -5  -6  -2   26.00    3.20
  -5  -6  -2   31.50    5.00
   5   6   2   30.70    4.00
   5   6   2   29.30    3.50
   5   6   2   25.30    4.00
  -6  -6  -2   31.10    5.20
  -6  -6  -2   26.50    3.50
   6   6   2   29.30    4.80
   6   6   2   27.60    4.20
   6   6   2   33.50    4.70
  -7  -6  -2  213.78    8.70
  -7  -6  -2  234.68   12.70
   7   6   2  202.98   10.80
   7   6   2  193.78   10.70
   9  -7  -2   -4.80    6.80
   9  -7  -2   -7.10    6.70
  -9   7   2    3.70    5.30
  -9   7   2   13.60    5.80
   8  -7  -2    5.20    5.50
   8  -7  -2    7.10    5.70
  -8   7   2   12.40    4.10
  -8   7   2   14.00    6.00
  -8   7   2    8.40    4.20
   7  -7  -2   54.29    8.00
   7  -7  -2   58.59    7.60
   7  -7  -2   46.10    5.80
  -7   7   2   51.59    5.60
  -7   7   2   50.09    4.70
  -7   7   2   52.59    5.50
   6  -7  -2   17.90    3.30
   6  -7  -2   24.80    4.50
   6  -7  -2   23.20    4.90
  -6   7   2   21.90    3.10
   5  -7  -2   80.59   10.10
   5  -7  -2   93.69    5.20
   5  -7  -2   94.09    6.50
  -5   7   2   92.39    5.80
  -5   7   2   91.19    5.60
  -5   7   2   90.49    5.20
   4  -7  -2   -1.20    2.20
   4  -7  -2    0.90    3.00
   4  -7  -2   -2.90    3.40
   4  -7  -2   -2.80    2.10
  -4   7   2   -4.30    4.50
  -4   7   2   -0.70    2.10
  -4   7   2   -0.30    1.70
  -4   7   2    2.90    1.80
   3  -7  -2   76.09    9.00
   3  -7  -2   90.69    4.70
   3  -7  -2   94.29    5.60
   3  -7  -2   79.19    4.10
   3  -7  -2   98.39    7.00
  -3   7   2   77.19    5.10
  -3   7   2   92.99    4.50
  -3   7   2   96.19    4.40
  -3   7   2   91.79    4.70
   2  -7  -2  445.36   13.20
   2  -7  -2  451.05   15.00
   2  -7  -2  451.55   13.80
   2  -7  -2  453.45   17.00
  -2   7   2  462.75   13.30
  -2   7   2  450.45   13.00
  -2   7   2  431.56   13.50
  -2   7   2  457.85   13.00
   1  -7  -2    4.10    1.40
   1  -7  -2    2.60    2.60
   1  -7  -2    0.70    1.70
   1  -7  -2    4.20    2.00
   1  -7  -2   -2.10    4.20
   1  -7  -2    3.10    2.60
   1  -7  -2   -1.60    1.50
  -1   7   2    2.80    1.80
  -1   7   2    1.70    2.20
  -1   7   2    1.50    1.50
  -1   7   2    2.30    1.80
   0  -7  -2  561.84   15.10
   0  -7  -2  581.94   16.40
   0  -7  -2  545.35   17.80
   0  -7  -2  567.24   16.50
   0  -7  -2  583.54   16.80
   0  -7  -2  525.35   16.20
   0   7   2  571.34   15.90
   0   7   2  560.14   18.80
   0   7   2  569.14   16.00
  -1  -7  -2   71.29    3.90
  -1  -7  -2   70.49    3.90
  -1  -7  -2   62.89    4.20
  -1  -7  -2   68.59    5.50
  -1  -7  -2   65.29    3.90
  -1  -7  -2   59.59    5.50
   1   7   2   67.39    4.20
   1   7   2   71.09    4.30
   1   7   2   69.09    4.10
  -2  -7  -2  239.68    7.80
  -2  -7  -2  204.38    8.70
  -2  -7  -2  237.28    9.40
   2   7   2  237.28    8.20
   2   7   2  237.78    8.20
   2   7   2  232.68    8.20
  -3  -7  -2   78.49    4.60
  -3  -7  -2   74.69    5.90
   3   7   2   76.19    5.20
   3   7   2   75.59    4.70
   3   7   2   77.39    5.00
  -4  -7  -2   -1.30    2.40
  -4  -7  -2    3.00    3.40
   4   7   2    0.40    2.90
   4   7   2   -0.30    3.00
   4   7   2   -0.40    2.30
  -5  -7  -2   42.50    3.90
  -5  -7  -2   35.40    5.50
   5   7   2   31.30    3.80
   5   7   2   36.30    4.50
   5   7   2   43.70    5.70
  -6  -7  -2   -1.70    4.80
  -6  -7  -2   -5.90    2.60
   6   7   2   -2.60    4.40
   6   7   2   -2.50    4.40
  -7  -7  -2   27.80    4.60
   7   7   2   24.90    6.90
   7   7   2   18.70    6.00
   8  -8  -2   14.40    6.70
   8  -8  -2   17.10    6.10
  -8   8   2   23.40    4.90
  -8   8   2   22.00    5.20
  -8   8   2   27.50   10.80
   7  -8  -2   19.70    5.70
   7  -8  -2   11.80    4.60
   7  -8  -2   16.90    5.40
  -7   8   2   12.10    4.20
  -7   8   2    9.10    5.20
  -7   8   2   11.30    3.40
   6  -8  -2   -3.30    3.60
   6  -8  -2   -3.70    4.10
   6  -8  -2   -5.70    4.10
  -6   8   2   -1.00    2.60
  -6   8   2    2.90    3.10
  -6   8   2    3.30    4.00
   5  -8  -2  188.88   10.80
   5  -8  -2  191.48   10.40
   5  -8  -2  158.78    7.60
  -5   8   2  191.58    7.40
  -5   8   2  189.48    8.20
  -5   8   2  197.28    7.70
   4  -8  -2   11.70    2.90
   4  -8  -2   13.60    3.50
   4  -8  -2   12.70    4.40
  -4   8   2   15.20    2.90
  -4   8   2   12.30    2.60
  -4   8   2   12.60    2.30
   3  -8  -2    1.00    3.50
   3  -8  -2   -1.40    2.30
   3  -8  -2    1.50    3.10
  -3   8   2    0.00    2.10
  -3   8   2   -1.20    1.70
  -3   8   2    1.50    1.80
   2  -8  -2  123.89   10.60
   2  -8  -2  127.59    7.50
   2  -8  -2  123.99    6.00
   2  -8  -2  128.49    6.60
  -2   8   2  130.89    5.40
  -2   8   2  130.09    5.40
  -2   8   2  130.89    5.70
   1  -8  -2  142.99    6.20
   1  -8  -2  161.98   10.20
   1  -8  -2  148.79    7.20
   1  -8  -2  164.08    7.70
   1  -8  -2  143.29    5.00
  -1   8   2  152.48    6.00
  -1   8   2  160.68    6.20
  -1   8   2  153.98    6.00
   0  -8  -2   22.60    2.30
   0  -8  -2   25.20    3.30
   0  -8  -2   22.10    4.90
   0  -8  -2   23.60    3.50
   0   8   2   28.80    3.30
   0   8   2   19.20    2.50
  -1  -8  -2  180.38    6.30
  -1  -8  -2  161.68    7.50
  -1  -8  -2  178.18    6.50
   1   8   2  178.98    7.00
   1   8   2  187.28    7.00
   1   8   2  179.38    6.90
  -2  -8  -2  208.58    9.20
  -2  -8  -2  207.98    7.40
   2   8   2  205.08    7.80
   2   8   2  213.38    8.00
   2   8   2  212.88    7.80
  -3  -8  -2   37.90    4.60
  -3  -8  -2   36.00    3.40
   3   8   2   43.00    4.50
   3   8   2   32.10    4.00
   3   8   2   40.60    4.50
  -4  -8  -2   53.39    4.80
  -4  -8  -2   80.39    7.20
   4   8   2   57.29    6.30
   4   8   2   58.49    5.70
   4   8   2   42.90    4.80
  -5  -8  -2    1.30    4.50
  -5  -8  -2    2.80    2.90
   5   8   2    0.90    3.90
   5   8   2    6.80    4.30
  -6  -8  -2    8.30    3.30
  -6  -8  -2   11.20    5.80
   6   8   2   -1.00    5.00
   6   8   2   11.70    5.40
   8  -9  -2   49.20    9.10
   8  -9  -2   38.40    7.80
  -8   9   2   48.70    6.00
  -8   9   2   33.80    6.10
   7  -9  -2   12.00    6.00
   7  -9  -2   15.30    6.00
  -7   9   2   12.50    4.10
  -7   9   2   15.60    5.80
  -7   9   2   23.30    4.80
   6  -9  -2   17.30    4.90
   6  -9  -2   26.30    6.10
   6  -9  -2   27.40    5.30
  -6   9   2   31.50    5.10
  -6   9   2   28.70    4.10
  -6   9   2   21.70    3.50
   5  -9  -2  150.08   10.70
   5  -9  -2  131.49    7.80
   5  -9  -2  158.58    8.60
  -5   9   2  156.38    8.10
  -5   9   2  162.98    7.40
  -5   9   2  151.08    7.20
   4  -9  -2   -1.60    3.20
   4  -9  -2   -0.90    4.20
   4  -9  -2    0.00    3.60
  -4   9   2    0.40    2.10
  -4   9   2    2.20    2.70
  -4   9   2    2.90    2.20
   3  -9  -2  348.07   12.30
   3  -9  -2  382.06   14.70
   3  -9  -2  387.96   13.00
  -3   9   2  367.76   11.70
  -3   9   2  382.76   12.10
  -3   9   2  374.46   11.70
   2  -9  -2   25.10    8.30
   2  -9  -2   23.10    3.70
   2  -9  -2   34.70    4.20
   2  -9  -2   32.70    4.70
  -2   9   2   32.30    3.50
  -2   9   2   29.90    3.10
  -2   9   2   32.00    3.70
   1  -9  -2   86.59    6.20
   1  -9  -2   98.09    6.20
   1  -9  -2   94.19    6.90
   1  -9  -2   82.99    9.90
  -1   9   2   92.99    4.70
  -1   9   2   88.89    5.00
  -1   9   2   88.59    4.90
   0  -9  -2  158.28    7.40
   0  -9  -2  145.59   10.10
   0  -9  -2  148.69    7.70
   0  -9  -2  148.79    5.70
   0   9   2  152.18    6.40
   0   9   2  159.58    6.60
   0   9   2  156.18    6.40
  -1  -9  -2    4.60    3.40
  -1  -9  -2    7.10    4.50
  -1  -9  -2    7.40    2.70
  -1  -9  -2    7.10    2.50
   1   9   2   10.10    2.40
   1   9   2    6.20    2.20
   1   9   2    5.40    2.50
  -2  -9  -2    2.70    3.20
  -2  -9  -2    3.60    2.50
   2   9   2    1.50    2.40
   2   9   2    0.50    2.70
   2   9   2    1.30    2.50
  -3  -9  -2    0.00    2.60
  -3  -9  -2    0.30    3.50
   3   9   2   -1.10    3.10
   3   9   2    1.30    2.60
   3   9   2   -4.90    2.50
  -4  -9  -2    4.70    3.00
  -4  -9  -2   10.20    4.60
   4   9   2    1.00    3.60
   4   9   2   -6.30    3.20
  -5  -9  -2   -5.30    3.10
  -5  -9  -2   11.00    5.90
   5   9   2    4.00    4.20
   5   9   2    2.30    4.60
   7 -10  -2   20.40    7.40
   7 -10  -2   29.40    7.20
  -7  10   2   37.80    5.80
  -7  10   2   34.80    5.40
   6 -10  -2    2.80    5.20
   6 -10  -2   -9.80    5.70
  -6  10   2   -1.80    3.50
  -6  10   2   13.60    5.70
  -6  10   2    4.60    3.90
   5 -10  -2   66.19   10.00
   5 -10  -2   76.79    8.00
  -5  10   2   80.99    6.40
  -5  10   2   87.79    6.10
  -5  10   2   78.29    7.90
   4 -10  -2   31.50    6.00
   4 -10  -2   33.50    5.20
  -4  10   2   27.40    4.10
  -4  10   2   31.70    3.40
  -4  10   2   32.40    3.70
   3 -10  -2   21.10    5.40
   3 -10  -2   23.00    4.30
  -3  10   2   20.30    3.30
  -3  10   2   21.10    3.20
  -3  10   2   23.30    3.10
   2 -10  -2   -0.40    4.40
   2 -10  -2    0.20    3.60
  -2  10   2   -0.10    2.20
  -2  10   2   -2.40    1.90
  -2  10   2   -2.70    2.60
   1 -10  -2    5.00    4.00
   1 -10  -2   -2.60    3.50
   1 -10  -2    3.30    7.00
  -1  10   2    4.50    2.70
  -1  10   2    3.60    1.90
  -1  10   2    7.80    2.20
   0 -10  -2    2.40    3.40
   0 -10  -2    7.90    3.70
   0 -10  -2    5.20    2.80
   0  10   2    0.80    1.90
   0  10   2    6.80    2.60
   0  10   2    5.00    2.50
  -1 -10  -2   97.19    5.50
  -1 -10  -2   89.49    7.30
   1  10   2   80.29    5.40
   1  10   2   82.49    5.50
   1  10   2   94.49    5.90
  -2 -10  -2   51.89    6.70
  -2 -10  -2   40.60    3.70
   2  10   2   38.10    4.20
   2  10   2   30.00    4.30
   2  10   2   34.20    3.70
  -3 -10  -2    4.80    3.20
  -3 -10  -2    5.10    4.50
   3  10   2    3.30    3.70
   3  10   2    9.20    3.30
  -4 -10  -2   -2.90    3.20
  -4 -10  -2   11.20    5.70
   4  10   2    0.60    4.40
   4  10   2    0.70    6.00
   6 -11  -2    9.30    7.20
   6 -11  -2   -6.60    6.20
  -6  11   2    0.50    4.90
  -6  11   2    0.90    3.70
   5 -11  -2   53.99    7.10
   5 -11  -2   61.29    8.50
  -5  11   2   77.69    6.40
  -5  11   2   56.29    6.40
  -5  11   2   59.29    6.90
   4 -11  -2    3.00    4.90
   4 -11  -2    5.90    6.20
  -4  11   2    2.60    3.10
  -4  11   2    3.20    2.90
  -4  11   2   -0.10    4.20
   3 -11  -2   24.40    5.10
   3 -11  -2   19.00    6.30
  -3  11   2   19.30    3.90
  -3  11   2   18.30    3.40
  -3  11   2   19.90    3.40
   2 -11  -2  122.09    8.60
   2 -11  -2  115.89   12.20
  -2  11   2  117.79    6.30
  -2  11   2  119.09    6.40
  -2  11   2  109.79    7.00
   1 -11  -2    4.20    5.00
   1 -11  -2    7.20    4.20
  -1  11   2    2.10    3.10
  -1  11   2    0.40    2.10
  -1  11   2    0.50    2.50
   0 -11  -2   24.40    4.60
   0  11   2    9.90    3.60
   0  11   2   15.50    3.30
   0  11   2   15.80    2.80
  -1 -11  -2  219.68   10.30
  -1 -11  -2  212.28    8.20
   1  11   2  213.38    9.30
   1  11   2  203.08    8.70
  -2 -11  -2   15.90    4.70
  -2 -11  -2   16.10    3.70
   2  11   2   21.90    4.00
   2  11   2    8.30    3.30
  -3 -11  -2   21.00    3.90
   3  11   2   21.10    5.00
   4 -12  -2   26.30    8.60
   4 -12  -2   24.30    6.40
  -4  12   2   18.90    5.70
  -4  12   2   19.90    5.90
  -4  12   2   26.30    4.40
   3 -12  -2    3.30    7.30
   3 -12  -2    4.60    5.40
  -3  12   2   -2.10    3.20
  -3  12   2    3.00    3.00
  -3  12   2    1.00    4.90
   2 -12  -2   16.40    7.00
   2 -12  -2    1.40    5.20
  -2  12   2   12.90    3.10
  -2  12   2   13.10    3.20
   1 -12  -2   12.00    5.40
  -1  12   2    6.10    2.70
  -1  12   2    4.90    3.00
   0 -12  -2   28.10    5.70
   0  12   2   22.80    4.00
   1  12   2   24.50    4.50
  -1 -13   3   12.10    4.30
  -1 -13   3   17.40    5.80
   0  13  -3    4.10    3.70
   0  13  -3   16.30    3.50
   0  13  -3    6.20    4.50
   0 -13   3    2.80    4.40
  -1  13  -3   -5.50    4.00
  -1  13  -3    7.80    2.80
  -1  13  -3   -0.90    3.20
   1 -13   3   -2.50    4.00
  -2  13  -3    0.90    3.40
  -2  13  -3   -0.80    2.90
  -2  13  -3   -1.50    4.10
   2 -13   3    3.30    7.20
   2 -13   3   -0.80    3.90
  -3  13  -3   23.50    4.00
  -3  13  -3   22.70    4.10
   3 -13   3   28.00    5.00
   3 -13   3   25.30    8.30
  -4  13  -3    6.20    4.10
  -4  13  -3   -3.70    3.80
   4 -13   3   -1.90    7.90
   3  12  -3   -8.70    3.60
  -3 -12   3   -2.80    3.70
  -3 -12   3    1.20    5.50
   2  12  -3   66.49    5.80
   2  12  -3   65.19    5.90
  -2 -12   3   60.49    6.50
  -2 -12   3   68.19    5.30
   1  12  -3    4.80    2.80
   1  12  -3    1.40    3.50
   1  12  -3    5.40    3.10
  -1 -12   3   -0.10    3.50
  -1 -12   3    3.80    3.60
   0  12  -3    2.60    3.00
   0  12  -3    6.60    2.60
   0  12  -3    2.80    3.40
   0 -12   3    4.50    5.00
   0 -12   3    1.60    3.40
   0 -12   3    3.90    3.50
  -1  12  -3   18.20    3.60
  -1  12  -3   15.90    3.30
  -1  12  -3   16.80    2.90
  -1  12  -3   10.00    6.70
   1 -12   3   13.00    3.80
   1 -12   3    8.20    5.90
  -2  12  -3   20.10    3.20
  -2  12  -3   16.90    3.30
  -2  12  -3   25.80    7.50
  -2  12  -3   16.70    3.60
   2 -12   3   23.80    6.40
   2 -12   3    9.10    3.80
  -3  12  -3    4.20    2.80
  -3  12  -3   -3.20    3.20
  -3  12  -3    5.70    7.00
  -3  12  -3   -0.20    3.00
   3 -12   3   -4.40    3.30
  -4  12  -3   95.89    7.00
  -4  12  -3   86.19   11.00
  -4  12  -3   84.89    6.30
   4 -12   3   64.59    6.70
  -5  12  -3    6.10    4.10
  -5  12  -3   -0.80    8.80
  -5  12  -3    1.90    3.70
   5 -12   3   -9.50    7.30
   5 -12   3   -9.40    4.10
  -6  12  -3  141.99    9.60
  -6  12  -3  133.29   20.40
   6 -12   3  157.98   16.90
   4  11  -3   11.80    4.20
   4  11  -3   10.10    3.40
  -4 -11   3   21.70    6.30
  -4 -11   3   12.40    3.90
   3  11  -3   34.40    4.00
   3  11  -3   33.60    4.20
  -3 -11   3   41.50    4.40
  -3 -11   3   48.80    6.20
   2  11  -3  138.49    7.00
   2  11  -3  123.09    6.50
   2  11  -3  117.99    7.20
  -2 -11   3  145.19    8.60
  -2 -11   3  129.49    6.80
   1  11  -3   14.60    2.90
   1  11  -3   15.60    3.40
   1  11  -3   11.40    2.90
  -1 -11   3   17.50    4.10
  -1 -11   3   14.70    3.70
  -1 -11   3   19.70    3.30
   0  11  -3   31.60    3.70
   0  11  -3   34.90    3.60
   0  11  -3   27.60    3.60
   0  11  -3   27.40    5.70
   0 -11   3   31.20    4.20
   0 -11   3   28.80    4.20
  -1  11  -3   16.50    5.40
  -1  11  -3    5.70    2.90
  -1  11  -3   12.60    2.50
  -1  11  -3    3.50    2.60
   1 -11   3    7.40    3.10
   1 -11   3    8.30    3.20
   1 -11   3    5.80    4.30
  -2  11  -3   53.89    7.70
  -2  11  -3   51.99    4.70
  -2  11  -3   57.29    4.70
  -2  11  -3   49.70    4.70
   2 -11   3   47.00    5.40
   2 -11   3   50.69    5.60
  -3  11  -3   25.10    3.20
  -3  11  -3   22.90    3.30
  -3  11  -3   23.50    3.20
  -3  11  -3   23.70    7.10
   3 -11   3   21.90    3.90
   3 -11   3   23.90    4.70
  -4  11  -3   14.60    3.30
  -4  11  -3   12.80    7.10
  -4  11  -3   18.50    3.30
  -4  11  -3   16.40    3.10
   4 -11   3    9.80    3.70
  -5  11  -3    2.60    3.10
  -5  11  -3    3.70    3.20
  -5  11  -3    8.60    7.40
   5 -11   3    0.20    3.80
  -6  11  -3   26.40    9.70
  -6  11  -3   28.10    4.80
  -6  11  -3   32.40    4.50
   6 -11   3   20.80    5.30
  -7  11  -3   12.80    5.00
   7 -11   3   23.70    8.90
   5  10  -3    1.50    3.40
   5  10  -3    1.90    4.50
  -5 -10   3    2.60    3.30
  -5 -10   3    3.80    6.20
   4  10  -3   13.80    3.30
   4  10  -3   26.20    4.40
   4  10  -3   12.70    3.80
  -4 -10   3   25.60    5.70
  -4 -10   3   14.80    3.60
   3  10  -3   78.49    5.90
   3  10  -3   75.59    5.90
   3  10  -3   70.19    5.50
  -3 -10   3   79.89    5.70
  -3 -10   3   86.39    7.20
   2  10  -3   69.39    5.20
   2  10  -3   71.99    5.10
   2  10  -3   71.29    5.60
  -2 -10   3   80.49    5.30
  -2 -10   3   84.59    6.60
   1  10  -3  136.19    6.60
   1  10  -3  138.79    8.10
   1  10  -3  137.29    6.30
   1  10  -3  140.59    6.60
  -1 -10   3  143.49    7.40
  -1 -10   3  140.49    8.30
  -1 -10   3  138.99    7.80
  -1 -10   3  149.59    6.50
   0  10  -3  348.47   13.90
   0  10  -3  352.16   11.30
   0  10  -3  360.76   11.30
   0  10  -3  365.46   11.60
   0 -10   3  346.47   13.40
   0 -10   3  361.16   12.20
   0 -10   3  330.87   12.30
   0 -10   3  368.46   11.10
  -1  10  -3   68.19    4.70
  -1  10  -3   76.29    8.40
   1 -10   3   60.49    5.80
   1 -10   3   70.49    5.60
   1 -10   3   62.59    4.80
   1 -10   3   66.39    8.60
  -2  10  -3  308.97    9.70
  -2  10  -3  313.47   14.50
  -2  10  -3  315.77   10.00
  -2  10  -3  325.77   10.50
   2 -10   3  298.77   11.20
   2 -10   3  312.17   11.00
  -3  10  -3   11.00    2.60
  -3  10  -3    9.90    2.30
  -3  10  -3    7.70    2.30
  -3  10  -3   11.50    7.00
   3 -10   3    7.50    3.40
   3 -10   3    7.30    3.00
  -4  10  -3  205.08    7.60
  -4  10  -3  205.08    7.40
  -4  10  -3  210.18    8.40
  -4  10  -3  228.48   14.10
   4 -10   3  205.88    9.10
   4 -10   3  206.28    8.40
  -5  10  -3    8.80    7.10
  -5  10  -3    7.40    3.20
  -5  10  -3   11.80    3.20
  -5  10  -3   11.00    2.90
   5 -10   3   11.10    3.70
  -6  10  -3   23.90    3.80
  -6  10  -3   29.60    8.60
  -6  10  -3   19.70    4.30
   6 -10   3   24.80    5.10
  -7  10  -3   81.39   11.00
  -7  10  -3   72.29    7.70
   7 -10   3   72.19    8.80
   6   9  -3    9.80    3.80
   6   9  -3   30.20    5.40
  -6  -9   3   11.90    3.40
  -6  -9   3   16.90    6.90
   5   9  -3    3.50    3.10
   5   9  -3   10.00    4.00
   5   9  -3   16.80    5.90
  -5  -9   3   16.40    5.60
  -5  -9   3    2.90    3.10
   4   9  -3   44.80    4.20
   4   9  -3   39.20    5.00
   4   9  -3   46.60    4.70
  -4  -9   3   44.20    5.50
  -4  -9   3   52.29    4.90
   3   9  -3   22.40    3.20
   3   9  -3   30.10    3.60
   3   9  -3   25.80    3.30
  -3  -9   3   23.90    3.30
  -3  -9   3   28.30    4.20
   2   9  -3   62.69    4.80
   2   9  -3   65.99    4.80
   2   9  -3   58.99    4.80
  -2  -9   3   71.29    4.80
  -2  -9   3   75.29    5.80
  -2  -9   3   65.69    4.60
   1   9  -3   56.89    5.10
   1   9  -3   71.29    5.30
   1   9  -3   80.39    6.40
   1   9  -3   69.59    4.70
  -1  -9   3   70.39    5.30
  -1  -9   3   73.49    5.80
  -1  -9   3   70.49    5.70
   0   9  -3   40.40    6.50
   0   9  -3   49.10    4.10
   0   9  -3   44.90    4.00
   0   9  -3   47.70    4.20
   0  -9   3   43.50    4.10
   0  -9   3   42.80    6.00
   0  -9   3   49.99    4.60
   0  -9   3   42.50    4.80
  -1   9  -3   -2.20    1.80
  -1   9  -3    0.50    2.00
  -1   9  -3    1.10    2.10
  -1   9  -3   -4.10    3.60
   1  -9   3   -0.20    2.40
   1  -9   3   -1.60    2.70
   1  -9   3   -0.10    2.60
   1  -9   3    0.50    3.90
   1  -9   3   -2.70    2.20
  -2   9  -3    0.20    1.80
  -2   9  -3   -1.90    1.90
  -2   9  -3   -1.60    1.80
  -2   9  -3   -3.40    3.90
   2  -9   3   -0.40    2.80
   2  -9   3    3.80    4.30
   2  -9   3    0.10    2.40
   2  -9   3    1.20    2.20
   2  -9   3    3.00    2.60
  -3   9  -3  120.39    5.60
  -3   9  -3  112.69    4.70
  -3   9  -3  119.59   10.00
  -3   9  -3  115.99    5.10
   3  -9   3  106.99    6.20
   3  -9   3  121.79    5.70
  -4   9  -3   15.00    2.30
  -4   9  -3   14.90    2.30
  -4   9  -3   15.00    6.00
  -4   9  -3   12.50    2.60
   4  -9   3   12.70    3.40
   4  -9   3   13.60    3.60
   4  -9   3   14.60    3.00
  -5   9  -3    5.30    2.40
  -5   9  -3    4.90    4.80
  -5   9  -3    2.50    2.60
  -5   9  -3   -3.60    5.50
   5  -9   3    3.50    2.80
   5  -9   3    5.20    3.40
   5  -9   3    2.40    3.90
  -6   9  -3    2.30    6.50
  -6   9  -3    7.30    2.90
  -6   9  -3    9.90    3.30
   6  -9   3    8.10    3.90
  -7   9  -3   26.00    4.00
  -7   9  -3   34.60    4.40
  -7   9  -3   44.80    9.00
   7  -9   3   28.40    5.40
  -8   9  -3   77.49    8.30
  -8   9  -3   48.20   10.80
   8  -9   3   59.79    7.30
   7   8  -3   20.40    5.80
   7   8  -3    6.20    4.60
  -7  -8   3   12.80    3.80
  -7  -8   3   19.40    7.00
   6   8  -3    7.50    4.60
   6   8  -3    8.60    3.50
  -6  -8   3    8.80    3.10
  -6  -8   3    6.40    5.60
   5   8  -3   -2.90    2.70
   5   8  -3   -6.30    2.80
   5   8  -3    2.40    3.60
  -5  -8   3    4.10    4.40
  -5  -8   3    3.50    2.70
   4   8  -3   51.49    4.90
   4   8  -3   54.19    5.50
   4   8  -3   53.59    5.40
  -4  -8   3   66.49    4.80
  -4  -8   3   63.89    7.40
   3   8  -3   22.60    3.20
   3   8  -3   28.90    3.50
   3   8  -3   25.70    3.30
  -3  -8   3   23.10    3.10
  -3  -8   3   27.70    3.90
  -3  -8   3   24.20    3.40
   2   8  -3   86.39    5.30
   2   8  -3   91.49    6.50
   2   8  -3   90.99    5.10
   2   8  -3   91.59    5.10
  -2  -8   3   91.29    5.20
  -2  -8   3   94.49    5.80
  -2  -8   3   90.19    4.60
  -2  -8   3   90.19    5.00
   1   8  -3   24.50    3.00
   1   8  -3   34.40    4.30
   1   8  -3   29.50    3.00
   1   8  -3   35.60    3.20
  -1  -8   3   27.00    2.90
  -1  -8   3   32.40    3.40
  -1  -8   3   33.80    3.10
  -1  -8   3   32.30    4.40
  -1  -8   3   27.30    3.30
   0   8  -3  295.37    9.60
   0   8  -3  310.77   11.60
   0   8  -3  299.57    9.30
   0   8  -3  288.07   11.50
   0   8  -3  295.57    9.40
   0  -8   3  287.17   10.10
   0  -8   3  293.57    9.80
   0  -8   3  283.77   10.60
   0  -8   3  281.17    9.20
   0  -8   3  305.77    9.10
  -1   8  -3   19.10    2.50
  -1   8  -3   21.80    2.30
  -1   8  -3   18.60    2.40
  -1   8  -3   17.30    4.60
   1  -8   3   17.10    2.40
   1  -8   3   22.60    2.40
   1  -8   3   19.50    2.90
   1  -8   3   20.40    4.20
   1  -8   3   23.80    2.80
   1  -8   3   17.70    2.60
  -2   8  -3   75.39    3.60
  -2   8  -3   82.09    4.40
  -2   8  -3   72.49    7.80
  -2   8  -3   76.09    4.00
   2  -8   3   78.59    5.00
   2  -8   3   74.69    4.60
   2  -8   3   68.89    6.90
   2  -8   3   74.29    4.40
   2  -8   3   60.39    3.70
   2  -8   3   72.99    3.80
  -3   8  -3   10.70    2.30
  -3   8  -3   15.10    5.10
  -3   8  -3   13.40    1.80
  -3   8  -3   14.10    2.00
   3  -8   3   15.70    2.30
   3  -8   3   13.90    2.00
   3  -8   3   17.00    3.20
   3  -8   3   10.80    2.70
   3  -8   3   14.70    2.80
  -4   8  -3   19.80    2.20
  -4   8  -3   16.00    2.50
  -4   8  -3   17.40    2.10
  -4   8  -3   11.00    5.20
   4  -8   3   18.50    2.40
   4  -8   3   21.20    3.70
   4  -8   3   16.00    3.00
  -5   8  -3   45.20    3.80
  -5   8  -3   57.79    7.60
  -5   8  -3   45.60    4.00
  -5   8  -3   55.59    4.40
   5  -8   3   46.20    4.00
   5  -8   3   48.40    5.20
   5  -8   3   48.50    3.70
  -6   8  -3   13.10    3.00
  -6   8  -3   18.80    6.40
  -6   8  -3   19.80    2.90
   6  -8   3   14.40    3.60
   6  -8   3   19.90    4.00
  -7   8  -3    1.80    3.20
  -7   8  -3    4.00    6.90
  -7   8  -3   -0.40    3.10
   7  -8   3    3.70    4.00
  -8   8  -3   57.39    9.80
  -8   8  -3   39.00    5.10
   8  -8   3   45.10    6.70
   8   7  -3    3.10    6.20
  -8  -7   3   18.00    8.10
  -8  -7   3   -2.00    3.80
   7   7  -3    8.00    4.30
   7   7  -3    6.50    4.90
  -7  -7   3    9.20    5.80
  -7  -7   3    6.80    3.20
   6   7  -3   29.10    4.50
   6   7  -3   18.80    3.70
   6   7  -3   27.80    4.00
  -6  -7   3   21.70    5.20
  -6  -7   3   24.70    3.70
   5   7  -3  141.89    7.20
   5   7  -3  140.89    6.90
   5   7  -3  148.69    7.40
  -5  -7   3  152.28    6.80
   4   7  -3    4.50    2.50
   4   7  -3    3.30    2.70
   4   7  -3    1.80    2.80
  -4  -7   3    2.80    2.30
  -4  -7   3    2.50    2.50
  -4  -7   3    2.50    3.10
   3   7  -3    6.70    2.40
   3   7  -3    4.90    2.50
   3   7  -3    4.90    2.50
   3   7  -3    5.90    2.70
  -3  -7   3    5.80    2.30
  -3  -7   3    5.10    2.40
  -3  -7   3    6.30    2.80
   2   7  -3  103.89    4.90
   2   7  -3  109.19    5.40
   2   7  -3  116.09    5.40
   2   7  -3  120.89    5.60
   2   7  -3  117.89    5.70
  -2  -7   3  115.99    4.70
  -2  -7   3  119.39    5.30
  -2  -7   3  100.59    4.80
  -2  -7   3  117.89    5.60
  -2  -7   3  111.39    4.90
  -2  -7   3  124.29    5.90
   1   7  -3  100.89    6.00
   1   7  -3  107.29    5.00
   1   7  -3  101.69    4.70
   1   7  -3  101.39    4.70
   1   7  -3   89.19    4.80
  -1  -7   3   98.79    5.00
  -1  -7   3  102.79    4.80
  -1  -7   3  105.19    5.00
  -1  -7   3   96.29    4.60
  -1  -7   3  100.59    4.50
  -1  -7   3   84.09    4.60
   0   7  -3   11.50    1.90
   0   7  -3    8.90    2.10
   0   7  -3    7.50    1.70
   0   7  -3   12.50    2.00
   0   7  -3   11.50    3.40
   0  -7   3   11.00    1.90
   0  -7   3   12.70    2.10
   0  -7   3   10.40    1.50
   0  -7   3   12.00    2.40
   0  -7   3    7.70    1.70
   0  -7   3   12.60    2.70
  -1   7  -3   42.90    3.10
  -1   7  -3   38.70    3.20
  -1   7  -3   47.60    6.20
  -1   7  -3   44.60    2.90
  -1   7  -3   44.10    3.20
   1  -7   3   48.90    3.70
   1  -7   3   46.10    3.30
   1  -7   3   37.10    4.60
   1  -7   3   37.00    3.20
   1  -7   3   42.30    3.00
   1  -7   3   43.30    2.90
  -2   7  -3    0.00    3.80
  -2   7  -3    3.90    2.20
  -2   7  -3   -0.80    1.30
  -2   7  -3    1.70    1.30
  -2   7  -3   -0.40    1.50
   2  -7   3    1.60    1.60
   2  -7   3    1.80    1.60
   2  -7   3    3.10    1.80
   2  -7   3    2.10    1.30
   2  -7   3    4.90    2.40
   2  -7   3    2.80    2.20
  -3   7  -3   91.39    3.80
  -3   7  -3   91.99    8.10
  -3   7  -3   81.39    5.20
  -3   7  -3   91.79    4.40
  -3   7  -3   87.99    3.40
   3  -7   3   88.79    4.50
   3  -7   3   87.39    4.40
   3  -7   3   87.59    3.80
   3  -7   3   86.69    3.60
   3  -7   3   87.99    6.50
   3  -7   3   88.49    5.20
  -4   7  -3   96.69    4.00
  -4   7  -3   94.99    9.30
  -4   7  -3   97.89    4.80
  -4   7  -3  100.99    4.00
   4  -7   3   95.39    5.50
   4  -7   3   87.09    3.50
   4  -7   3  106.99    5.90
   4  -7   3  102.99    4.90
   4  -7   3   99.69    4.00
  -5   7  -3   14.30    5.30
  -5   7  -3   16.80    2.20
  -5   7  -3   13.90    2.40
   5  -7   3   12.10    3.20
   5  -7   3    8.70    2.90
   5  -7   3   15.90    1.90
   5  -7   3   11.50    2.60
  -6   7  -3   10.30    2.50
  -6   7  -3   14.80    6.20
  -6   7  -3   11.60    2.70
   6  -7   3   13.90    2.60
   6  -7   3    8.70    3.30
   6  -7   3   10.20    2.90
  -7   7  -3  108.79   12.60
  -7   7  -3  103.09    6.00
  -7   7  -3   99.39    6.10
   7  -7   3  104.79    8.00
  -8   7  -3    9.10    7.90
   8  -7   3   11.90    5.10
  -9   7  -3   17.20   11.60
   9  -7   3   15.30    7.10
   9  -7   3   21.20    8.60
   8   6  -3   18.50    5.50
   8   6  -3   23.00    5.90
  -8  -6   3   21.00    3.90
  -8  -6   3   29.70    7.60
   7   6  -3  116.19    8.50
   7   6  -3  115.29    7.90
   7   6  -3  100.89    7.40
  -7  -6   3  107.69    6.40
  -7  -6   3  112.89    9.50
   6   6  -3   14.50    3.20
   6   6  -3   22.80    4.00
   6   6  -3   14.80    3.40
  -6  -6   3   16.80    3.00
   5   6  -3   95.49    6.20
   5   6  -3   95.59    6.10
   5   6  -3   97.89    5.60
  -5  -6   3   84.59    4.90
  -5  -6   3   91.69    6.90
   4   6  -3   90.89    5.40
   4   6  -3   81.19    5.20
   4   6  -3   88.09    5.20
   4   6  -3   82.09    5.30
  -4  -6   3   81.49    5.10
  -4  -6   3   84.69    5.80
  -4  -6   3   86.59    4.90
   3   6  -3   73.89    4.50
   3   6  -3   74.99    4.60
   3   6  -3   69.19    3.70
   3   6  -3   69.69    4.70
  -3  -6   3   72.89    4.10
  -3  -6   3   64.69    4.40
  -3  -6   3   68.39    4.20
  -3  -6   3   74.49    4.80
  -3  -6   3   67.09    4.00
   2   6  -3   71.19    3.50
   2   6  -3   68.69    4.20
   2   6  -3   68.39    4.30
   2   6  -3   71.09    3.90
   2   6  -3   69.49    4.10
  -2  -6   3   69.69    3.60
  -2  -6   3   62.89    3.80
  -2  -6   3   67.29    3.50
  -2  -6   3   68.09    4.10
  -2  -6   3   69.39    3.40
  -2  -6   3   74.19    4.30
   1   6  -3  122.59    5.00
   1   6  -3  111.69    5.80
   1   6  -3  118.99    4.90
   1   6  -3  115.69    4.80
   1   6  -3  118.39    4.80
  -1  -6   3  121.09    4.90
  -1  -6   3  119.49    5.00
  -1  -6   3  116.49    4.80
  -1  -6   3  115.39    4.60
  -1  -6   3  117.89    5.00
  -1  -6   3  111.89    4.70
   0   6  -3   49.50    5.00
   0   6  -3   48.60    3.00
   0   6  -3   47.90    3.40
   0   6  -3   54.59    3.10
   0   6  -3   54.29    3.20
   0  -6   3   50.69    2.90
   0  -6   3   46.10    2.90
   0  -6   3   54.39    3.50
   0  -6   3   56.29    3.00
   0  -6   3   47.20    2.90
   0  -6   3   52.29    3.90
  -1   6  -3   51.19    2.60
  -1   6  -3   48.50    3.20
  -1   6  -3   45.80    3.00
  -1   6  -3   46.30    2.90
  -1   6  -3   44.40    5.40
   1  -6   3   42.10    2.60
   1  -6   3   45.60    3.10
   1  -6   3   48.70    2.80
   1  -6   3   47.20    2.70
   1  -6   3   50.79    3.70
   1  -6   3   49.60    3.80
  -2   6  -3  104.69    3.50
  -2   6  -3  103.59    4.20
  -2   6  -3  102.49    5.00
  -2   6  -3  103.39    3.80
  -2   6  -3  101.49    7.20
   2  -6   3   90.69    3.90
   2  -6   3  101.89    5.00
   2  -6   3  101.69    3.80
   2  -6   3  105.29    4.00
   2  -6   3  101.59    6.00
   2  -6   3  102.29    3.60
  -3   6  -3   39.30    3.80
  -3   6  -3   43.10    6.50
  -3   6  -3   44.80    2.20
  -3   6  -3   43.50    3.10
  -3   6  -3   48.40    2.50
   3  -6   3   50.99    4.70
   3  -6   3   43.80    3.90
   3  -6   3   42.10    3.10
   3  -6   3   44.80    2.10
   3  -6   3   49.20    3.00
   3  -6   3   49.30    2.50
  -4   6  -3  573.24   19.90
  -4   6  -3  560.24   15.50
  -4   6  -3  571.74   14.90
  -4   6  -3  521.35   16.60
   4  -6   3  549.25   15.60
   4  -6   3  551.94   15.00
   4  -6   3  545.95   18.90
   4  -6   3  567.84   16.70
   4  -6   3  566.24   14.60
  -5   6  -3   24.90    5.90
  -5   6  -3   34.20    3.00
  -5   6  -3   33.50    3.40
   5  -6   3   26.20    3.70
   5  -6   3   28.10    3.20
   5  -6   3   29.30    2.60
   5  -6   3   30.40    2.70
  -6   6  -3  278.77   15.20
  -6   6  -3  281.67    8.80
  -6   6  -3  275.97    9.10
   6  -6   3  288.57    8.20
   6  -6   3  269.37    9.50
   6  -6   3  273.27    8.60
  -7   6  -3   76.39    5.30
  -7   6  -3   88.89   11.30
  -7   6  -3   76.59    5.30
   7  -6   3   75.29    5.40
   7  -6   3   76.29    7.00
   7  -6   3   70.09    4.10
   7  -6   3   77.19    5.20
   7  -6   3   75.89    4.30
  -8   6  -3   -1.60    3.50
  -8   6  -3   12.90    8.50
   8  -6   3   -0.70    4.60
   8  -6   3   -1.70    2.60
   8  -6   3    2.20    5.10
  -9   6  -3   33.30   11.70
   9  -6   3   24.80    3.60
   9  -6   3   24.30    8.70
   9  -6   3   21.30    6.90
   9   5  -3   12.40    6.30
   9   5  -3   17.50    6.60
  -9  -5   3   10.50    9.00
  -9  -5   3    6.20    4.00
   8   5  -3    6.00    4.30
   8   5  -3   -0.40    4.80
  -8  -5   3    5.90    3.20
  -8  -5   3   13.10    7.00
   7   5  -3    7.20    4.00
   7   5  -3    1.40    3.70
   7   5  -3    0.50    3.60
  -7  -5   3   15.10    5.00
  -7  -5   3    6.30    2.90
   6   5  -3   25.30    3.70
   6   5  -3   27.50    3.80
   6   5  -3   29.50    4.20
  -6  -5   3   21.10    3.00
  -6  -5   3   30.00    4.50
   5   5  -3    9.10    3.10
   5   5  -3    8.10    2.70
   5   5  -3    7.70    2.70
   5   5  -3   11.30    3.10
  -5  -5   3    9.90    3.40
  -5  -5   3    6.00    2.60
  -5  -5   3   10.50    2.70
   4   5  -3   19.20    3.50
   4   5  -3   18.80    2.80
   4   5  -3   16.80    2.70
   4   5  -3   14.90    2.60
  -4  -5   3   17.30    2.00
  -4  -5   3   15.30    2.70
  -4  -5   3   13.40    2.20
  -4  -5   3   20.40    3.20
  -4  -5   3   17.50    2.60
   3   5  -3   15.30    2.50
   3   5  -3   18.20    2.30
   3   5  -3   19.40    2.70
   3   5  -3   17.00    2.10
   3   5  -3   16.30    2.30
  -3  -5   3   16.00    2.20
  -3  -5   3   16.50    2.20
  -3  -5   3   12.70    2.00
  -3  -5   3   16.70    2.60
  -3  -5   3   17.40    2.10
  -3  -5   3   17.70    2.00
   2   5  -3   12.30    2.00
   2   5  -3   13.90    1.70
   2   5  -3   14.40    2.10
   2   5  -3   13.80    2.30
   2   5  -3   12.10    2.20
  -2  -5   3   11.00    1.70
  -2  -5   3   12.50    1.80
  -2  -5   3   14.10    1.90
  -2  -5   3   11.10    1.90
  -2  -5   3   15.70    1.90
  -2  -5   3   12.10    2.10
   1   5  -3   52.09    3.20
   1   5  -3   54.09    3.10
   1   5  -3   53.49    3.50
   1   5  -3   52.79    3.10
  -1  -5   3   55.49    3.10
  -1  -5   3   52.99    3.20
  -1  -5   3   47.00    2.90
  -1  -5   3   53.99    3.40
  -1  -5   3   56.29    3.00
  -1  -5   3   54.29    3.30
   0   5  -3   -0.50    1.30
   0   5  -3    0.80    1.30
   0   5  -3    2.50    1.40
   0   5  -3    2.00    2.60
   0   5  -3   -0.60    1.60
   0  -5   3    0.00    1.30
   0  -5   3   -0.50    1.30
   0  -5   3    0.30    1.60
   0  -5   3    1.00    1.20
   0  -5   3    0.60    1.30
  -1   5  -3 1347.17   37.60
  -1   5  -3 1395.06   35.20
  -1   5  -3 1418.76   36.00
  -1   5  -3 1390.26   35.50
  -1   5  -3 1425.66   35.10
   1  -5   3 1342.77   35.30
   1  -5   3 1311.07   35.00
   1  -5   3 1402.86   36.00
   1  -5   3 1404.16   35.20
   1  -5   3 1320.47   36.90
   1  -5   3 1366.36   35.50
  -2   5  -3  314.57    9.00
  -2   5  -3  310.37    9.90
  -2   5  -3  320.17    8.60
  -2   5  -3  319.07    8.30
  -2   5  -3  299.57   11.70
   2  -5   3  317.47    8.70
   2  -5   3  316.47    9.00
   2  -5   3  298.57   10.90
   2  -5   3  300.97    8.40
   2  -5   3  320.07    8.50
   2  -5   3  330.37    9.80
  -3   5  -3  188.68    7.00
  -3   5  -3  182.18    5.40
  -3   5  -3  175.98    5.90
  -3   5  -3  183.78    9.50
   3  -5   3  189.68    5.60
   3  -5   3  187.78    6.00
   3  -5   3  188.78    6.90
   3  -5   3  187.88    8.50
   3  -5   3  186.88    5.40
  -4   5  -3  234.28    8.40
  -4   5  -3  232.48    6.80
  -4   5  -3  230.38    7.20
  -4   5  -3  228.98   11.50
   4  -5   3  248.68    8.70
   4  -5   3  233.88    6.80
   4  -5   3  231.28   10.30
   4  -5   3  237.98    7.40
   4  -5   3  231.08    6.60
  -5   5  -3    1.20    1.60
  -5   5  -3   -0.40    1.60
  -5   5  -3    2.30    4.70
   5  -5   3   -0.40    2.80
   5  -5   3    0.20    1.60
   5  -5   3   -0.30    1.40
   5  -5   3    1.10    1.20
   5  -5   3    1.70    2.10
  -6   5  -3   31.10    6.70
  -6   5  -3   31.50    3.60
  -6   5  -3   31.70    3.50
   6  -5   3   30.20    3.10
   6  -5   3   30.50    2.90
   6  -5   3   31.40    2.30
   6  -5   3   31.80    3.20
   6  -5   3   33.20    2.70
   6  -5   3   33.00    4.20
  -7   5  -3   17.40    6.60
  -7   5  -3   16.90    3.00
   7  -5   3   10.90    3.50
   7  -5   3   17.80    2.40
   7  -5   3   16.10    2.50
   7  -5   3   16.90    4.20
   7  -5   3   19.20    3.30
   7  -5   3   17.10    2.70
   7  -5   3   17.50    3.20
  -8   5  -3   84.99    6.40
  -8   5  -3   89.59   11.40
   8  -5   3   78.99    8.90
   8  -5   3   91.89    4.90
   8  -5   3   89.69    7.70
   8  -5   3   92.79    6.60
  -9   5  -3   30.90   11.10
   9  -5   3   32.50    3.80
   9  -5   3   24.90    7.10
   9   4  -3   24.20    6.00
   9   4  -3   24.00    6.40
  -9  -4   3   33.30    8.70
  -9  -4   3   28.90    3.90
   8   4  -3  -11.70    4.80
   8   4  -3   -2.80    4.00
   8   4  -3   -2.50    4.30
  -8  -4   3   -6.50    5.60
  -8  -4   3   -1.70    2.70
   7   4  -3   51.89    6.40
   7   4  -3   60.29    5.30
   7   4  -3   61.09    6.00
   7   4  -3   56.99    5.70
  -7  -4   3   68.69    4.70
  -7  -4   3   69.99    7.60
   6   4  -3  279.47   10.50
   6   4  -3  284.27   10.90
   6   4  -3  314.57   10.30
   6   4  -3  301.27   11.60
   6   4  -3  306.07    9.50
   6   4  -3  303.37   11.00
  -6  -4   3  311.67   11.30
  -6  -4   3  300.07   10.10
   5   4  -3  390.66   11.80
   5   4  -3  384.06   11.60
   5   4  -3  374.16   12.10
   5   4  -3  370.06   12.30
   5   4  -3  382.26   12.30
   5   4  -3  369.86   11.60
  -5  -4   3  349.77   11.60
  -5  -4   3  363.46   12.30
  -5  -4   3  376.86   11.50
  -5  -4   3  349.37   11.10
  -5  -4   3  380.06   12.30
   4   4  -3   78.59    4.80
   4   4  -3   84.79    3.70
   4   4  -3   79.29    4.60
   4   4  -3   84.49    4.30
   4   4  -3   81.89    4.00
   4   4  -3   86.39    4.40
  -4  -4   3   81.89    4.70
  -4  -4   3   82.39    3.90
  -4  -4   3   76.59    4.00
  -4  -4   3   75.49    4.70
  -4  -4   3   63.19    5.50
   3   4  -3  326.07   10.20
   3   4  -3  336.27    9.70
   3   4  -3  330.67    9.30
   3   4  -3  321.97    9.50
   3   4  -3  337.97    9.90
  -3  -4   3  334.57    9.90
  -3  -4   3  313.07    9.90
  -3  -4   3  322.47   10.30
  -3  -4   3  320.37    9.30
  -3  -4   3  332.37    9.80
  -3  -4   3  326.57    9.60
   2   4  -3    7.00    1.70
   2   4  -3    8.10    1.70
   2   4  -3    6.70    1.50
   2   4  -3    8.00    1.70
   2   4  -3    8.40    2.00
  -2  -4   3    8.90    1.70
  -2  -4   3    9.50    1.50
  -2  -4   3    7.70    1.80
  -2  -4   3    8.30    1.60
  -2  -4   3    4.70    1.30
  -2  -4   3    8.10    1.60
   1   4  -3   46.60    3.50
   1   4  -3   35.30    3.60
   1   4  -3   46.50    3.30
   1   4  -3   50.99    3.20
   1   4  -3   49.99    3.00
  -1  -4   3   45.00    3.00
  -1  -4   3   39.90    2.70
  -1  -4   3   47.60    2.70
  -1  -4   3   48.20    3.30
  -1  -4   3   37.80    3.20
  -1  -4   3   42.50    3.20
   0   4  -3    7.70    1.90
   0   4  -3    9.00    1.70
   0   4  -3    8.50    3.00
   0   4  -3   11.40    1.60
   0   4  -3   10.40    1.60
   0  -4   3   10.50    1.50
   0  -4   3    7.60    1.30
   0  -4   3    8.60    1.50
   0  -4   3    8.50    2.20
   0  -4   3   10.90    1.60
   0  -4   3   10.90    1.90
  -1   4  -3 2429.16   62.19
  -1   4  -3 2509.85   61.29
  -1   4  -3 2454.55   61.79
  -1   4  -3 2391.56   63.59
   1  -4   3 2451.25   62.19
   1  -4   3 2351.66   63.09
   1  -4   3 2339.37   61.29
   1  -4   3 2460.75   61.49
   1  -4   3 2529.35   61.49
  -2   4  -3   30.50    3.10
  -2   4  -3   28.50    4.30
  -2   4  -3   26.40    2.30
  -2   4  -3   23.70    1.50
   2  -4   3   22.40    1.70
   2  -4   3   25.10    3.30
   2  -4   3   18.90    3.10
   2  -4   3   26.80    1.80
  -3   4  -3  636.54   18.20
  -3   4  -3  621.54   20.30
  -3   4  -3  651.43   17.10
  -3   4  -3  661.03   16.70
   3  -4   3  638.44   16.70
   3  -4   3  662.53   18.20
   3  -4   3  658.33   16.70
   3  -4   3  652.33   17.10
   3  -4   3  632.44   19.70
  -4   4  -3   72.59    4.40
  -4   4  -3   79.39    3.20
  -4   4  -3   79.09    3.40
  -4   4  -3   85.19    7.10
   4  -4   3   80.29    3.00
   4  -4   3   88.59    5.00
   4  -4   3   81.89    2.90
   4  -4   3   73.89    4.60
   4  -4   3   91.29    5.70
   4  -4   3   83.59    3.50
  -5   4  -3   84.69    3.80
  -5   4  -3   86.09    8.40
  -5   4  -3   86.59    3.80
   5  -4   3   83.59    3.50
   5  -4   3   84.89    3.90
   5  -4   3   81.69    3.20
   5  -4   3   81.89    4.80
   5  -4   3   86.69    4.00
   5  -4   3   91.79    7.10
   5  -4   3   81.99    5.60
   5  -4   3   88.29    3.30
  -6   4  -3  953.80   30.20
  -6   4  -3  946.11   24.70
   6  -4   3  936.21   24.30
   6  -4   3  905.51   24.20
   6  -4   3  933.51   24.60
   6  -4   3  901.71   24.30
   6  -4   3  945.21   24.60
   6  -4   3  957.20   26.80
   6  -4   3  907.91   24.60
  -7   4  -3    6.80    2.60
  -7   4  -3    7.20    9.70
   7  -4   3    8.20    3.10
   7  -4   3    6.90    2.90
   7  -4   3   11.10    2.30
   7  -4   3    6.70    2.10
   7  -4   3   10.00    3.20
   7  -4   3   13.50    3.20
   7  -4   3    9.50    3.20
   7  -4   3   10.00    3.70
  -8   4  -3    1.20    8.00
   8  -4   3    6.60    3.90
   8  -4   3    5.20    4.80
   8  -4   3    7.80    2.50
   8  -4   3    8.00    4.10
   8  -4   3    5.70    3.80
  -9   4  -3   70.09   12.00
   9  -4   3   82.59   10.30
   9  -4   3   72.59    8.60
   9  -4   3   81.19    5.20
   9   3  -3   -3.30    5.20
   9   3  -3   -5.10    5.00
  -9  -3   3    6.20    3.10
  -9  -3   3   14.50    7.60
   8   3  -3   26.30    5.70
   8   3  -3   37.00    5.80
   8   3  -3   33.00    4.80
   8   3  -3   29.60    4.50
  -8  -3   3   31.00    3.70
  -8  -3   3   28.60    6.10
   7   3  -3  107.19   10.30
   7   3  -3   98.09    6.60
   7   3  -3  108.99    6.50
   7   3  -3  120.39    6.10
   7   3  -3  106.89    7.50
  -7  -3   3  122.89    8.20
  -7  -3   3  113.79    5.60
   6   3  -3  218.98    9.50
   6   3  -3  251.37    9.50
   6   3  -3  236.58    8.90
   6   3  -3  252.67    8.70
   6   3  -3  247.58    8.30
   6   3  -3  239.98    8.90
   6   3  -3  240.38   10.90
  -6  -3   3  240.88    9.60
  -6  -3   3  233.18    8.40
   5   3  -3  167.48    6.60
   5   3  -3  182.68    7.60
   5   3  -3  182.98    8.20
   5   3  -3  177.98    7.10
   5   3  -3  181.28    6.80
   5   3  -3  179.48    7.00
   5   3  -3  177.58    6.80
   5   3  -3  187.08    6.40
  -5  -3   3  174.48    6.20
  -5  -3   3  177.28    7.30
  -5  -3   3  173.88    6.60
   4   3  -3   13.00    2.00
   4   3  -3   12.40    2.20
   4   3  -3   15.50    2.30
   4   3  -3   14.80    1.90
   4   3  -3   14.70    2.80
   4   3  -3   14.70    2.50
   4   3  -3    9.60    2.20
  -4  -3   3   13.60    2.10
  -4  -3   3   10.20    2.20
  -4  -3   3   13.00    2.40
  -4  -3   3   10.70    1.80
  -4  -3   3   14.90    2.30
  -4  -3   3   16.80    1.90
   3   3  -3   58.19    2.70
   3   3  -3   62.29    3.50
   3   3  -3   67.49    4.00
   3   3  -3   56.59    3.20
   3   3  -3   59.39    3.00
  -3  -3   3   53.29    2.80
  -3  -3   3   53.39    4.20
  -3  -3   3   55.59    3.00
  -3  -3   3   61.29    3.20
  -3  -3   3   54.89    3.20
  -3  -3   3   57.89    3.40
   2   3  -3   20.70    2.50
   2   3  -3   18.80    2.20
   2   3  -3   19.20    2.20
   2   3  -3   17.20    2.00
   2   3  -3   17.20    2.70
  -2  -3   3   19.30    2.00
  -2  -3   3   18.50    1.80
  -2  -3   3   19.70    2.20
  -2  -3   3   19.70    2.00
  -2  -3   3   19.40    1.90
  -2  -3   3   19.20    2.00
   1   3  -3   58.19    2.80
   1   3  -3   55.29    3.00
   1   3  -3   59.09    2.60
   1   3  -3   59.29    2.80
   1   3  -3   49.50    3.00
  -1  -3   3   56.39    2.50
  -1  -3   3   58.89    2.80
  -1  -3   3   55.19    2.60
  -1  -3   3   56.39    2.60
  -1  -3   3   55.29    2.80
   0   3  -3  495.25   12.80
   0   3  -3  497.05   12.90
   0   3  -3  492.65   13.10
   0   3  -3  467.75   13.80
   0  -3   3  502.55   12.90
   0  -3   3  484.05   13.10
   0  -3   3  484.55   13.60
   0  -3   3  467.25   12.80
   0  -3   3  502.05   12.90
   0  -3   3  495.25   12.90
  -1   3  -3  171.18    5.40
  -1   3  -3  163.58    4.90
  -1   3  -3  164.08    4.60
  -1   3  -3  157.38    6.70
   1  -3   3  164.68    5.40
   1  -3   3  167.38    4.60
   1  -3   3  156.78    6.20
   1  -3   3  163.88    4.90
  -2   3  -3  113.09    3.10
  -2   3  -3  107.99    6.90
  -2   3  -3  118.39    4.90
  -2   3  -3  109.89    3.60
   2  -3   3  110.19    3.40
   2  -3   3   99.89    5.90
   2  -3   3  120.29    5.00
   2  -3   3  112.09    3.70
   2  -3   3  115.19    3.30
  -3   3  -3  306.57    8.00
  -3   3  -3  297.37   11.50
  -3   3  -3  270.77    8.40
  -3   3  -3  298.87    9.50
   3  -3   3  306.77   10.70
   3  -3   3  307.07    9.60
   3  -3   3  306.47    8.20
   3  -3   3  307.77    8.10
   3  -3   3  309.37    7.90
   3  -3   3  296.07    9.80
  -4   3  -3   91.19    3.30
  -4   3  -3   92.59    7.10
   4  -3   3   87.29    3.20
   4  -3   3   93.99    3.30
   4  -3   3   88.69    6.00
   4  -3   3   92.59    2.90
   4  -3   3   87.69    3.20
   4  -3   3   92.29    3.40
   4  -3   3   86.49    3.60
   4  -3   3   89.19    5.00
  -5   3  -3   14.30    4.80
  -5   3  -3    8.00    1.60
  -5   3  -3    8.80    1.50
   5  -3   3    8.90    1.30
   5  -3   3    8.20    1.50
   5  -3   3    5.20    2.00
   5  -3   3    4.40    2.60
   5  -3   3    7.40    1.70
   5  -3   3    8.60    1.70
   5  -3   3    9.00    2.90
   5  -3   3    9.70    2.00
   5  -3   3    8.30    1.80
  -6   3  -3  154.48    5.70
  -6   3  -3  160.38   11.10
  -6   3  -3  150.38    5.70
   6  -3   3  148.79    7.70
   6  -3   3  146.09    5.20
   6  -3   3  160.48    5.80
   6  -3   3  153.98    6.10
   6  -3   3  148.79    6.10
   6  -3   3  159.48    6.20
   6  -3   3  144.99    5.60
  -7   3  -3   30.10    7.20
  -7   3  -3   32.40    3.30
   7  -3   3   26.70    4.40
   7  -3   3   26.20    2.80
   7  -3   3   32.40    3.40
   7  -3   3   31.30    3.20
   7  -3   3   29.30    3.70
   7  -3   3   32.00    3.30
   7  -3   3   26.90    3.60
  -8   3  -3   17.20    8.10
  -8   3  -3   22.50    2.80
   8  -3   3   24.70    3.90
   8  -3   3   22.00    5.60
   8  -3   3   17.40    4.60
   8  -3   3   22.30    4.40
   8  -3   3   15.50    3.70
  -9   3  -3   19.40    3.30
  -9   3  -3   23.60   10.60
   9  -3   3   14.60    6.80
   9  -3   3   21.10    3.30
   9  -3   3   24.60    8.10
  10   2  -3   28.30    9.60
  10   2  -3   24.60    7.30
 -10  -2   3   19.00    5.50
   9   2  -3    3.70    5.30
   9   2  -3   -0.70    5.20
   9   2  -3    7.00    6.70
   9   2  -3    3.80    4.90
   9   2  -3   15.60    6.70
  -9  -2   3    6.70    3.20
   8   2  -3   -0.40    4.00
   8   2  -3    9.10    4.90
   8   2  -3   -0.40    3.90
   8   2  -3   -1.40    3.70
  -8  -2   3   -0.10    5.20
  -8  -2   3    3.40    2.80
   7   2  -3   53.29    6.00
   7   2  -3   54.49    5.40
   7   2  -3   50.29    7.50
   7   2  -3   51.39    5.40
   7   2  -3   55.89    5.60
   7   2  -3   44.00    4.80
  -7  -2   3   50.19    5.40
  -7  -2   3   43.60    4.20
   6   2  -3  121.59    6.50
   6   2  -3  123.29    5.50
   6   2  -3  124.39    6.10
   6   2  -3  118.29    6.20
   6   2  -3  119.29    6.30
   6   2  -3  116.79    8.80
   6   2  -3  112.99    5.90
   6   2  -3  113.39    5.30
   6   2  -3  112.69    6.50
  -6  -2   3  126.19    6.90
  -6  -2   3  121.79    5.30
   5   2  -3   55.29    6.00
   5   2  -3   56.69    4.00
   5   2  -3   54.09    3.70
   5   2  -3   47.20    4.60
   5   2  -3   55.19    3.70
   5   2  -3   51.39    3.70
   5   2  -3   56.49    4.00
   5   2  -3   60.39    4.10
   5   2  -3   49.40    3.00
  -5  -2   3   58.19    4.50
  -5  -2   3   53.59    3.60
   4   2  -3  345.07   12.30
   4   2  -3  364.66   10.40
   4   2  -3  349.17   10.40
   4   2  -3  366.56   10.70
   4   2  -3  368.96   11.20
   4   2  -3  376.86   11.30
   4   2  -3  365.46   10.70
   4   2  -3  373.26   10.70
  -4  -2   3  345.77   10.40
  -4  -2   3  355.06   10.80
  -4  -2   3  363.06   10.50
   3   2  -3    3.30    1.20
   3   2  -3    0.20    1.90
   3   2  -3    1.20    1.40
   3   2  -3    1.80    1.60
   3   2  -3    2.30    1.30
   3   2  -3    2.00    2.00
  -3  -2   3    0.80    1.30
  -3  -2   3    1.10    1.60
  -3  -2   3    2.30    1.30
   2   2  -3 1287.97   33.10
   2   2  -3 1291.57   33.00
   2   2  -3 1280.77   33.30
   2   2  -3 1303.17   33.40
   2   2  -3 1305.87   32.60
  -2  -2   3 1273.67   32.70
  -2  -2   3 1288.97   33.10
  -2  -2   3 1303.87   33.00
  -2  -2   3 1227.38   33.30
  -2  -2   3 1262.37   32.90
   1   2  -3  938.01   23.90
   1   2  -3  912.81   23.40
   1   2  -3  912.51   23.60
   1   2  -3  903.71   23.80
   1   2  -3  934.71   23.80
  -1  -2   3  861.81   23.50
  -1  -2   3  912.81   23.80
  -1  -2   3  951.70   23.60
  -1  -2   3  932.11   23.60
  -1  -2   3  910.01   23.40
   0   2  -3  104.99    3.30
   0   2  -3  104.39    3.10
   0   2  -3  102.29    3.10
   0   2  -3  101.09    3.80
   0   2  -3  108.19    3.20
   0   2  -3  103.69    3.10
   0  -2   3  105.99    3.80
   0  -2   3  103.79    3.30
   0  -2   3  104.09    3.10
   0  -2   3  107.39    3.10
  -1   2  -3 1231.48   31.50
  -1   2  -3 1270.87   32.10
  -1   2  -3 1262.67   31.30
   1  -2   3 1248.48   32.70
   1  -2   3 1241.58   31.50
   1  -2   3 1229.68   32.10
  -2   2  -3  134.59    3.70
  -2   2  -3  130.09    6.70
   2  -2   3  125.09    5.90
   2  -2   3  131.39    5.20
   2  -2   3  134.99    3.80
   2  -2   3  135.69    5.10
   2  -2   3  132.09    3.90
  -3   2  -3    0.70    0.70
  -3   2  -3    1.80    1.00
  -3   2  -3    1.00    3.10
   3  -2   3    1.10    0.80
   3  -2   3   -0.40    1.70
   3  -2   3    2.00    2.10
   3  -2   3    2.30    1.10
   3  -2   3    0.90    0.80
   3  -2   3    1.70    2.30
   3  -2   3    0.20    0.60
   3  -2   3   -0.40    1.00
   3  -2   3    0.20    1.00
  -4   2  -3   12.30    1.40
  -4   2  -3    7.80    1.10
  -4   2  -3   12.20    3.60
   4  -2   3    8.90    1.10
   4  -2   3    8.70    2.30
   4  -2   3   10.20    1.30
   4  -2   3    8.00    2.10
   4  -2   3   10.40    1.20
   4  -2   3   11.30    1.70
   4  -2   3    8.50    1.70
   4  -2   3   11.80    2.50
  -5   2  -3   12.30    1.70
  -5   2  -3    8.30    4.50
   5  -2   3   14.80    3.50
   5  -2   3   10.80    1.80
   5  -2   3   10.80    1.70
   5  -2   3   14.60    2.20
   5  -2   3    8.20    1.40
   5  -2   3    8.80    2.60
   5  -2   3   12.10    2.20
   5  -2   3    8.90    1.60
   5  -2   3   11.40    2.20
  -6   2  -3   45.40    3.20
  -6   2  -3   46.10    6.80
   6  -2   3   40.40    3.20
   6  -2   3   42.40    3.30
   6  -2   3   43.90    3.90
   6  -2   3   42.00    4.60
   6  -2   3   48.00    4.40
   6  -2   3   38.60    5.70
   6  -2   3   39.80    3.70
  -7   2  -3    7.70    2.20
  -7   2  -3    7.10    6.40
   7  -2   3    5.20    3.30
   7  -2   3    8.50    2.80
   7  -2   3    6.10    2.50
   7  -2   3    5.80    3.90
   7  -2   3    5.90    2.80
   7  -2   3   13.50    3.80
   7  -2   3    9.40    2.60
  -8   2  -3    5.70    2.70
   8  -2   3    1.80    4.20
   8  -2   3    4.50    4.90
   8  -2   3    6.20    4.80
   8  -2   3    6.60    3.60
   8  -2   3   -1.40    3.50
  -9   2  -3    6.10    2.90
  -9   2  -3    1.70    9.90
   9  -2   3   10.20    6.90
   9  -2   3    8.40    6.90
  10   1  -3  -16.80    6.40
  10   1  -3   -2.40    6.30
  10   1  -3    2.70    8.10
 -10  -1   3    5.50    4.10
   9   1  -3    1.90    4.60
   9   1  -3   10.50    5.60
   9   1  -3    2.30    6.00
   9   1  -3   17.00    6.40
   9   1  -3    2.80    5.00
  -9  -1   3    2.60    3.30
   8   1  -3  120.99    7.60
   8   1  -3  112.89    8.20
   8   1  -3  123.49    8.90
   8   1  -3  127.59    9.20
   8   1  -3  123.79    8.60
  -8  -1   3  127.19    6.30
   7   1  -3  249.58   10.50
   7   1  -3  238.38   13.80
   7   1  -3  266.57   10.30
   7   1  -3  268.87    9.70
   7   1  -3  247.38   10.00
   7   1  -3  269.27   10.60
   7   1  -3  277.27   10.70
   7   1  -3  273.87   10.10
  -7  -1   3  255.57    8.90
  -7  -1   3  262.87   10.80
   6   1  -3  210.38   11.10
   6   1  -3  195.88    8.80
   6   1  -3  194.08    7.90
   6   1  -3  203.58    7.20
   6   1  -3  211.08    7.80
   6   1  -3  185.48    7.10
   6   1  -3  214.28    8.50
   6   1  -3  200.18    7.90
   6   1  -3  203.98    7.70
  -6  -1   3  208.48    8.50
  -6  -1   3  208.28    7.20
   5   1  -3   62.19    3.90
   5   1  -3   62.79    3.20
   5   1  -3   61.49    3.60
   5   1  -3   61.39    3.90
   5   1  -3   61.59    4.00
   5   1  -3   65.89    4.70
   5   1  -3   65.49    4.40
   5   1  -3   60.59    6.20
   5   1  -3   64.49    4.40
  -5  -1   3   61.89    3.70
  -5  -1   3   62.29    4.30
   4   1  -3    2.70    2.20
   4   1  -3    1.50    1.50
   4   1  -3   -1.30    0.90
   4   1  -3    2.50    1.20
   4   1  -3    1.30    1.60
   4   1  -3   -1.90    1.40
   4   1  -3    1.20    2.00
   4   1  -3    1.00    1.60
  -4  -1   3    0.60    1.60
  -4  -1   3    3.80    1.60
  -4  -1   3    3.80    1.70
   3   1  -3  664.23   17.40
   3   1  -3  649.74   17.10
   3   1  -3  661.13   17.60
   3   1  -3  643.24   17.90
   3   1  -3  647.54   17.40
   3   1  -3  657.23   17.50
   3   1  -3  653.53   17.80
   3   1  -3  672.23   18.10
  -3  -1   3  630.04   17.20
  -3  -1   3  635.34   17.30
  -3  -1   3  650.13   18.10
   2   1  -3   89.39    3.20
   2   1  -3   86.09    3.50
   2   1  -3   86.29    3.30
   2   1  -3   92.49    3.20
   2   1  -3   87.19    3.30
   2   1  -3   88.79    2.60
   2   1  -3   86.89    3.20
  -2  -1   3   88.29    3.30
  -2  -1   3   87.29    3.50
  -2  -1   3   84.19    3.10
  -2  -1   3   84.19    3.10
  -2  -1   3   84.49    3.40
  -2  -1   3   88.29    2.80
   1   1  -3  457.35   11.90
   1   1  -3  452.25   12.10
   1   1  -3  469.85   11.60
   1   1  -3  452.35   12.30
   1   1  -3  458.15   12.00
  -1  -1   3  451.15   12.00
  -1  -1   3  453.15   12.20
  -1  -1   3  455.45   12.30
  -1  -1   3  464.05   12.00
  -1  -1   3  448.46   11.60
   0   1  -3 1167.18   31.00
   0   1  -3 1223.78   30.40
   0   1  -3 1225.68   30.30
   0   1  -3 1211.98   30.30
   0  -1   3 1211.38   30.40
   0  -1   3 1232.88   30.50
   0  -1   3 1217.38   30.50
   0  -1   3 1141.59   30.90
   0  -1   3 1208.18   30.30
   0  -1   3 1171.88   30.60
  -1   1  -3  754.42   18.80
  -1   1  -3  717.43   19.80
   1  -1   3  741.33   19.70
   1  -1   3  726.53   19.00
   1  -1   3  764.12   19.40
   1  -1   3  709.23   19.40
   1  -1   3  760.42   18.70
  -2   1  -3   68.69    4.70
  -2   1  -3   76.99    4.10
  -2   1  -3   76.79    2.30
  -2   1  -3   76.49    2.80
  -2   1  -3   78.99    2.70
   2  -1   3   70.29    2.50
   2  -1   3   76.49    2.20
   2  -1   3   69.39    4.10
   2  -1   3   70.39    4.30
   2  -1   3   76.89    2.60
  -3   1  -3   25.30    1.90
  -3   1  -3   23.90    2.80
  -3   1  -3   24.40    3.80
  -3   1  -3   22.70    2.30
   3  -1   3   23.10    3.00
   3  -1   3   24.70    1.40
   3  -1   3   22.80    1.60
   3  -1   3   27.00    2.30
   3  -1   3   26.00    1.70
   3  -1   3   25.80    3.20
   3  -1   3   21.50    1.30
  -4   1  -3    5.20    3.40
  -4   1  -3    7.00    2.50
  -4   1  -3    7.80    1.80
  -4   1  -3    7.50    1.40
   4  -1   3    4.60    1.30
   4  -1   3    7.70    1.00
   4  -1   3    8.00    1.20
   4  -1   3    8.30    1.40
   4  -1   3    8.60    2.00
   4  -1   3    9.50    1.70
   4  -1   3    6.10    2.30
  -5   1  -3    9.50    3.20
  -5   1  -3   15.10    4.30
  -5   1  -3    9.00    2.30
  -5   1  -3   13.90    1.90
   5  -1   3   14.10    3.20
   5  -1   3    9.00    2.40
   5  -1   3   13.30    3.90
   5  -1   3   12.60    2.00
   5  -1   3   13.10    1.90
   5  -1   3   12.90    2.10
   5  -1   3   13.10    1.70
   5  -1   3   11.30    1.90
   5  -1   3   12.70    2.30
  -6   1  -3    9.80    2.10
  -6   1  -3    6.80    3.70
  -6   1  -3    7.10    4.90
   6  -1   3    9.40    2.20
   6  -1   3    7.30    4.80
   6  -1   3    6.40    3.10
   6  -1   3    3.40    3.00
   6  -1   3    6.80    1.90
   6  -1   3    7.00    2.60
   6  -1   3   11.80    2.40
   6  -1   3   10.30    2.40
  -7   1  -3   81.89   10.40
  -7   1  -3   68.79    4.30
   7  -1   3   75.69    5.00
   7  -1   3   88.79   10.70
   7  -1   3   74.79    5.20
   7  -1   3   76.39    5.90
   7  -1   3   70.49    7.30
   7  -1   3   65.39    5.30
   7  -1   3   87.99    7.70
   7  -1   3   66.39    4.70
  -8   1  -3   71.09    4.90
  -8   1  -3   82.69   12.70
   8  -1   3   77.99    9.70
   8  -1   3   64.69    6.30
   8  -1   3   73.59    7.10
   8  -1   3   70.19    6.20
   8  -1   3   79.09    9.20
  -9   1  -3    6.30    3.10
   9  -1   3   10.70    8.20
   9  -1   3   10.90    7.30
   9  -1   3   -1.60    6.70
  10   0  -3   17.20    6.80
  10   0  -3    9.90    7.40
  10   0  -3    7.30    6.40
  10   0  -3    5.40    8.20
 -10   0   3   11.10    3.90
   9   0  -3   -0.70    5.90
   9   0  -3    3.80    6.10
   9   0  -3   -2.90    4.50
   9   0  -3    3.40    5.10
   9   0  -3    5.10    5.70
  -9   0   3    2.70    3.30
   8   0  -3   12.00    4.60
   8   0  -3   12.90    4.30
   8   0  -3    6.20    4.50
   8   0  -3    8.90    4.80
   8   0  -3    4.00    4.30
  -8   0   3    5.90    3.10
   7   0  -3   56.49    6.20
   7   0  -3   53.19    6.20
   7   0  -3   44.60    7.90
   7   0  -3   50.69    5.30
   7   0  -3   54.09    5.40
   7   0  -3   49.30    6.10
   7   0  -3   49.30    5.70
   7   0  -3   52.59    6.40
  -7   0   3   50.29    4.40
   6   0  -3  138.69    7.20
   6   0  -3  142.29   10.10
   6   0  -3  138.99    6.00
   6   0  -3  134.09    5.40
   6   0  -3  130.99    5.30
   6   0  -3  144.09    6.70
   6   0  -3  131.89    6.60
   6   0  -3  138.69    6.20
   6   0  -3  149.69    6.40
   6   0  -3  131.99    6.90
  -6   0   3  133.49    5.60
   5   0  -3   47.10    3.80
   5   0  -3   41.40    4.10
   5   0  -3   48.20    3.70
   5   0  -3   43.50    2.90
   5   0  -3   47.50    4.10
   5   0  -3   48.80    3.50
   5   0  -3   45.70    2.70
   5   0  -3   39.40    3.40
   5   0  -3   39.00    3.60
   5   0  -3   51.79    5.60
  -5   0   3   41.70    3.20
   4   0  -3   -0.80    1.50
   4   0  -3   -0.90    1.40
   4   0  -3    0.10    0.90
   4   0  -3    2.40    1.10
   4   0  -3    1.00    1.40
   4   0  -3    1.10    1.70
   4   0  -3    0.00    2.30
  -4   0   3    1.80    1.70
  -4   0   3    0.60    1.40
  -4   0   3    0.60    1.60
   3   0  -3   88.99    4.10
   3   0  -3   94.89    3.60
   3   0  -3   91.09    3.70
   3   0  -3   91.79    3.40
   3   0  -3   95.59    3.40
   3   0  -3   92.19    4.00
   3   0  -3   93.09    4.60
  -3   0   3   86.89    3.70
  -3   0   3   87.99    4.40
  -3   0   3   91.29    4.00
  -3   0   3   88.39    3.70
  -3   0   3   87.69    4.80
   2   0  -3   34.60    1.40
   2   0  -3   33.30    2.70
   2   0  -3   37.10    1.30
   2   0  -3   34.10    2.10
   2   0  -3   36.80    1.80
  -2   0   3   37.00    2.30
  -2   0   3   35.50    1.90
  -2   0   3   31.80    2.10
   1   0  -3 1954.90   49.10
   1   0  -3 1974.10   49.40
   1   0  -3 1986.70   49.50
   1   0  -3 1969.90   49.50
   1   0  -3 1956.80   49.90
  -1   0   3 1975.10   49.50
  -1   0   3 1935.81   49.10
  -1   0   3 1923.51   49.50
  -1   0   3 1934.51   49.60
  -1   0   3 1975.70   49.99
   0   0  -3  696.83   19.00
   0   0  -3  733.03   18.40
   0   0  -3  741.63   18.40
   0   0  -3  708.53   18.70
   0   0  -3  731.43   18.50
   0   0   3  706.03   18.70
   0   0   3  716.93   19.00
   0   0   3  734.33   18.50
   0   0   3  742.83   18.50
   0   0   3  736.83   18.40
  -1   0  -3 3625.24   88.89
  -1   0  -3 3556.44   88.79
  -1   0  -3 3515.55   89.29
  -1   0  -3 3403.86   89.39
   1   0   3 3398.16   88.69
   1   0   3 3557.04   88.79
   1   0   3 3538.35   89.29
   1   0   3 3606.74   89.19
   1   0   3 3518.45   89.29
   1   0   3 3629.94   88.69
  -2   0  -3   11.60    0.90
  -2   0  -3    5.70    2.60
  -2   0  -3   11.70    1.10
  -2   0  -3   12.10    1.30
  -2   0  -3   10.30    1.50
  -2   0  -3    9.10    2.00
   2   0   3    9.60    1.90
   2   0   3    8.60    2.10
   2   0   3   15.10    1.50
   2   0   3   11.50    1.40
  -3   0  -3   28.10    3.60
  -3   0  -3   37.10    3.70
  -3   0  -3   30.90    2.10
  -3   0  -3   36.90    2.20
  -3   0  -3   29.20    2.60
   3   0   3   36.30    2.60
   3   0   3   35.90    3.20
   3   0   3   29.80    1.50
   3   0   3   32.70    1.70
  -4   0  -3  536.15   14.60
  -4   0  -3  554.04   14.60
  -4   0  -3  549.15   15.20
  -4   0  -3  516.25   16.80
  -4   0  -3  541.55   16.20
   4   0   3  520.05   15.80
   4   0   3  542.15   16.00
   4   0   3  539.75   14.20
   4   0   3  544.25   14.50
   4   0   3  544.45   14.90
   4   0   3  546.85   14.20
  -5   0  -3   94.59    4.10
  -5   0  -3   94.19    7.50
  -5   0  -3   86.19    5.20
  -5   0  -3   90.59    6.40
   5   0   3   92.49    4.30
   5   0   3   95.69    4.60
   5   0   3   98.49    4.80
   5   0   3   92.49    4.90
   5   0   3  102.89    6.80
   5   0   3   96.19    3.90
  -6   0  -3   12.90    3.20
  -6   0  -3   15.80    4.10
  -6   0  -3   16.50    5.50
  -6   0  -3   13.30    2.10
   6   0   3   19.60    2.40
   6   0   3   15.50    2.10
   6   0   3   17.90    3.10
   6   0   3   21.00    4.80
   6   0   3   17.50    2.70
   6   0   3   18.20    3.00
  -7   0  -3    0.50    4.60
  -7   0  -3    3.90    2.30
  -7   0  -3   -2.60    5.90
   7   0   3   -6.70    4.00
   7   0   3   13.40    6.20
   7   0   3   -3.80    2.60
   7   0   3    0.60    2.50
   7   0   3    3.90    4.20
   7   0   3    3.50    3.40
   7   0   3    3.20    4.80
   7   0   3    4.90    3.00
  -8   0  -3   15.30    8.00
  -8   0  -3   17.60    6.30
  -8   0  -3   16.50    2.90
   8   0   3   22.50    6.10
   8   0   3   23.40    6.50
   8   0   3   11.60    4.70
   8   0   3   20.70    5.80
   8   0   3   12.20    4.10
   8   0   3   17.80    3.70
  -9   0  -3    6.90    3.30
   9   0   3   11.10    7.70
   9   0   3   -0.30    6.30
  10  -1  -3    9.80    9.50
  10  -1  -3    8.90    6.70
  10  -1  -3   13.60    8.00
  10  -1  -3   17.90    7.80
  10  -1  -3   10.80    6.30
 -10   1   3    8.40    4.00
   9  -1  -3   -3.80    6.10
   9  -1  -3    2.60    5.00
   9  -1  -3    0.90    5.60
   9  -1  -3   -3.20    5.60
   9  -1  -3    4.80    4.60
  -9   1   3    3.60    3.20
   8  -1  -3   87.89    8.60
   8  -1  -3   88.59    8.00
   8  -1  -3   93.39    8.60
   8  -1  -3   85.09    7.00
   8  -1  -3   96.29    8.00
   8  -1  -3   89.49    9.20
  -8   1   3   89.09    5.40
   7  -1  -3  111.49    6.50
   7  -1  -3  108.49    7.30
   7  -1  -3  113.19    7.50
   7  -1  -3  102.39    6.80
   7  -1  -3  100.49    6.40
   7  -1  -3   99.99    6.20
   7  -1  -3  100.59    7.70
  -7   1   3  101.89    5.20
   6  -1  -3   26.30    4.10
   6  -1  -3   29.40    3.60
   6  -1  -3   25.40    3.70
   6  -1  -3   29.10    6.00
   6  -1  -3   24.10    3.40
   6  -1  -3   27.00    3.40
   6  -1  -3   21.80    2.50
   6  -1  -3   21.70    3.20
   6  -1  -3   24.10    3.10
   6  -1  -3   26.80    2.70
  -6   1   3   24.50    2.60
   5  -1  -3   31.10    2.40
   5  -1  -3   31.60    2.80
   5  -1  -3   28.10    3.60
   5  -1  -3   32.30    2.30
   5  -1  -3   33.10    4.80
   5  -1  -3   28.60    3.40
   5  -1  -3   32.80    3.50
   5  -1  -3   35.80    4.20
  -5   1   3   32.10    3.00
  -5   1   3   33.00    3.00
  -5   1   3   38.60    3.70
  -5   1   3   34.50    3.20
   4  -1  -3  135.79    4.70
   4  -1  -3  135.89    4.60
   4  -1  -3  138.69    7.40
   4  -1  -3  123.19    5.60
   4  -1  -3  140.19    5.00
   4  -1  -3  136.29    6.20
   4  -1  -3  137.19    5.00
  -4   1   3  132.49    5.00
  -4   1   3  136.19    5.50
  -4   1   3  139.79    4.80
   3  -1  -3  419.36   10.80
   3  -1  -3  410.06   11.00
   3  -1  -3  404.46   11.00
   3  -1  -3  402.16   10.90
   3  -1  -3  398.06   11.20
   3  -1  -3  380.56   12.10
  -3   1   3  393.56   10.80
  -3   1   3  388.56   11.10
  -3   1   3  387.16   11.50
  -3   1   3  388.56   11.10
  -3   1   3  379.46   10.70
  -3   1   3  400.86   12.40
   2  -1  -3   11.90    1.20
   2  -1  -3    9.80    1.70
   2  -1  -3   13.80    1.20
   2  -1  -3   11.80    1.30
  -2   1   3   10.50    2.00
  -2   1   3   12.50    1.30
  -2   1   3   10.10    1.10
  -2   1   3   11.10    1.40
   1  -1  -3  129.79    3.70
   1  -1  -3  125.39    3.70
   1  -1  -3  120.39    3.60
   1  -1  -3  123.29    4.40
   1  -1  -3  128.19    3.80
  -1   1   3  123.79    3.80
  -1   1   3  123.69    4.30
  -1   1   3  123.29    3.60
  -1   1   3  122.69    3.80
  -1   1   3  126.99    3.80
   0  -1  -3 6259.37  165.18
   0  -1  -3 6579.54  165.28
   0  -1  -3 6249.47  164.98
   0  -1  -3 6650.23  164.88
   0  -1  -3 6758.92  165.08
   0   1   3 6803.82  165.68
   0   1   3 6596.94  165.58
   0   1   3 6293.07  164.38
   0   1   3 6673.73  165.38
   0   1   3 6587.94  165.98
  -1  -1  -3    1.30    0.70
  -1  -1  -3    0.40    1.40
  -1  -1  -3    1.30    1.30
  -1  -1  -3    2.00    0.90
  -1  -1  -3    1.00    0.70
  -1  -1  -3    1.50    1.00
   1   1   3    3.80    1.20
   1   1   3    1.10    0.60
   1   1   3    2.60    0.90
   1   1   3    1.30    1.10
   1   1   3    1.20    0.80
  -2  -1  -3    0.40    0.90
  -2  -1  -3   -1.60    1.80
  -2  -1  -3    0.70    1.60
  -2  -1  -3    1.30    1.20
  -2  -1  -3   -0.40    1.90
  -2  -1  -3    2.80    1.30
   2   1   3    0.80    1.00
   2   1   3    2.90    1.50
   2   1   3   -1.80    1.80
   2   1   3    3.40    1.40
   2   1   3   -1.20    1.70
  -3  -1  -3  254.87    7.40
  -3  -1  -3  246.38    8.50
  -3  -1  -3  256.97    7.00
  -3  -1  -3  254.27    7.40
  -3  -1  -3  231.68    9.40
  -3  -1  -3  249.68    7.80
   3   1   3  252.17    7.40
   3   1   3  249.08    7.00
   3   1   3  251.67    7.90
   3   1   3  265.87    7.70
   3   1   3  246.88    8.30
  -4  -1  -3    7.80    2.00
  -4  -1  -3    6.60    2.60
  -4  -1  -3    6.00    1.80
  -4  -1  -3    6.50    1.40
  -4  -1  -3    4.10    3.00
  -4  -1  -3    8.20    1.50
   4   1   3    6.00    1.90
   4   1   3    6.40    1.90
   4   1   3    5.00    2.30
   4   1   3    4.80    1.70
   4   1   3    6.50    1.60
  -5  -1  -3   12.50    3.50
  -5  -1  -3   19.90    4.30
  -5  -1  -3   18.40    2.60
  -5  -1  -3   20.00    3.10
  -5  -1  -3   17.60    2.20
   5   1   3   14.00    2.30
   5   1   3   19.00    2.20
   5   1   3   18.40    2.90
   5   1   3   15.10    3.50
   5   1   3   15.60    2.50
   5   1   3   17.40    2.00
  -6  -1  -3   26.50    2.70
  -6  -1  -3   29.10    5.40
  -6  -1  -3   34.10    4.90
  -6  -1  -3   27.50    4.10
   6   1   3   25.60    3.50
   6   1   3   22.00    3.30
   6   1   3   28.60    3.20
   6   1   3   25.80    2.90
   6   1   3   28.70    4.60
   6   1   3   22.20    2.50
  -7  -1  -3   22.40    4.80
  -7  -1  -3   30.70    6.40
  -7  -1  -3   28.10    2.90
  -7  -1  -3   24.30    5.20
   7   1   3   17.90    4.30
   7   1   3   21.40    3.60
   7   1   3   26.70    6.00
   7   1   3   17.30    4.10
   7   1   3   16.80    5.00
   7   1   3   18.40    3.00
   7   1   3   26.20    3.40
  -8  -1  -3    0.40    2.70
  -8  -1  -3    0.40    6.20
   8   1   3    5.90    3.90
   8   1   3    2.10    5.20
   8   1   3    3.90    4.00
   8   1   3    0.30    4.90
  -9  -1  -3    6.50    7.90
  -9  -1  -3    5.30    3.20
   9   1   3    6.70    6.50
   9   1   3    2.60    6.90
  10  -2  -3    8.00    6.00
  10  -2  -3    4.80    7.80
  10  -2  -3   13.30    7.60
  10  -2  -3   -8.40    8.40
  10  -2  -3   -0.30    6.90
 -10   2   3    4.60    4.00
   9  -2  -3    0.60    4.80
   9  -2  -3    3.70    4.60
   9  -2  -3   -0.60    5.80
   9  -2  -3    0.20    6.00
   9  -2  -3    1.10    5.80
  -9   2   3    0.20    3.20
   8  -2  -3    1.40    4.70
   8  -2  -3    4.60    4.70
   8  -2  -3   -1.40    3.70
   8  -2  -3   -0.10    3.60
   8  -2  -3   -7.90    4.10
   8  -2  -3   12.40    4.10
  -8   2   3    2.20    2.80
   7  -2  -3   50.59    5.80
   7  -2  -3   61.59    7.00
   7  -2  -3   43.10    4.90
   7  -2  -3   56.59    5.50
   7  -2  -3   48.90    5.90
   7  -2  -3   51.39    5.10
   7  -2  -3   55.29    6.60
  -7   2   3   46.70    5.10
  -7   2   3   53.99    4.10
   6  -2  -3   28.70    3.50
   6  -2  -3   26.50    4.20
   6  -2  -3   25.80    4.70
   6  -2  -3   29.50    3.70
   6  -2  -3   23.50    3.90
   6  -2  -3   24.80    2.50
   6  -2  -3   25.20    2.80
  -6   2   3   25.10    3.60
  -6   2   3   32.00    2.80
  -6   2   3   22.80    2.70
  -6   2   3   23.50    2.90
   5  -2  -3   -0.20    1.10
   5  -2  -3   -1.20    3.50
   5  -2  -3    1.60    2.20
   5  -2  -3    0.40    2.10
   5  -2  -3    2.20    1.40
   5  -2  -3    2.60    2.50
   5  -2  -3    0.40    1.00
  -5   2   3    0.00    1.60
  -5   2   3    4.80    2.10
  -5   2   3    3.50    1.70
  -5   2   3    1.40    1.70
   4  -2  -3  409.66   11.70
   4  -2  -3  417.06   12.30
   4  -2  -3  419.76   11.60
   4  -2  -3  436.26   11.90
   4  -2  -3  433.96   13.50
   4  -2  -3  421.46   14.50
  -4   2   3  411.06   11.90
  -4   2   3  407.96   11.40
  -4   2   3  414.76   11.90
  -4   2   3  409.86   12.20
  -4   2   3  422.36   12.30
   3  -2  -3  266.37    7.90
   3  -2  -3  253.07    8.20
   3  -2  -3  271.77    9.40
   3  -2  -3  275.27   10.60
   3  -2  -3  269.87    7.70
   3  -2  -3  269.37    7.80
  -3   2   3  277.37    8.30
  -3   2   3  266.57    8.00
  -3   2   3  282.27    7.90
  -3   2   3  263.37    9.50
  -3   2   3  259.77    8.00
   2  -2  -3   20.00    3.00
   2  -2  -3   20.50    2.10
   2  -2  -3   18.70    2.00
   2  -2  -3   17.60    2.10
   2  -2  -3   19.70    2.00
  -2   2   3   18.90    2.10
  -2   2   3   21.80    2.00
  -2   2   3   18.80    1.80
  -2   2   3   17.40    2.00
  -2   2   3   20.60    2.70
   1  -2  -3    8.40    1.20
   1  -2  -3    8.00    1.10
   1  -2  -3    7.20    1.10
   1  -2  -3    7.20    1.20
   1  -2  -3    8.10    1.70
  -1   2   3    8.40    1.20
  -1   2   3    7.90    1.50
  -1   2   3    6.70    1.10
  -1   2   3    7.60    1.10
  -1   2   3    7.70    1.20
   0  -2  -3   51.39    2.40
   0  -2  -3   47.00    2.80
   0  -2  -3   53.29    2.60
   0  -2  -3   51.69    2.80
   0  -2  -3   52.09    2.40
   0   2   3   49.30    2.00
   0   2   3   49.80    2.50
   0   2   3   49.20    2.70
   0   2   3   49.00    2.50
   0   2   3   46.60    2.30
   0   2   3   46.10    2.30
  -1  -2  -3  761.52   21.60
  -1  -2  -3  818.52   21.10
  -1  -2  -3  821.32   21.30
  -1  -2  -3  800.82   20.80
  -1  -2  -3  802.32   21.10
  -1  -2  -3  810.12   20.90
   1   2   3  804.32   20.80
   1   2   3  814.92   21.10
   1   2   3  802.52   20.90
   1   2   3  809.92   21.40
   1   2   3  819.12   21.10
  -2  -2  -3  214.78    6.70
  -2  -2  -3  209.38    6.90
  -2  -2  -3  218.78    6.50
  -2  -2  -3  220.68    6.30
  -2  -2  -3  214.28    7.70
  -2  -2  -3  221.38    7.00
   2   2   3  220.98    6.70
   2   2   3  226.78    6.30
   2   2   3  227.88    6.90
   2   2   3  218.48    6.60
   2   2   3  220.48    7.20
  -3  -2  -3    8.50    1.60
  -3  -2  -3    5.60    2.10
  -3  -2  -3    8.50    1.80
  -3  -2  -3    4.20    2.30
  -3  -2  -3    6.60    1.30
  -3  -2  -3    4.40    1.40
   3   2   3    5.20    1.60
   3   2   3    6.60    1.70
   3   2   3    7.50    1.70
   3   2   3    6.60    1.50
   3   2   3    5.20    1.80
  -4  -2  -3   44.40    3.20
  -4  -2  -3   43.60    3.80
  -4  -2  -3   43.30    4.40
  -4  -2  -3   46.20    4.70
  -4  -2  -3   47.20    3.00
  -4  -2  -3   49.99    3.70
   4   2   3   43.80    3.60
   4   2   3   45.90    3.50
   4   2   3   48.70    3.80
   4   2   3   48.20    3.60
   4   2   3   41.90    3.20
  -5  -2  -3   34.60    3.30
  -5  -2  -3   28.20    2.70
  -5  -2  -3   39.10    4.00
  -5  -2  -3   35.70    4.40
  -5  -2  -3   34.60    4.60
  -5  -2  -3   33.30    3.30
   5   2   3   37.70    3.70
   5   2   3   35.10    4.00
   5   2   3   38.70    4.20
   5   2   3   31.00    4.70
  -6  -2  -3   -0.50    3.60
  -6  -2  -3    2.50    2.20
  -6  -2  -3    9.20    4.50
  -6  -2  -3    4.10    3.40
  -6  -2  -3    6.10    4.30
   6   2   3    4.60    2.40
   6   2   3    5.50    3.90
   6   2   3    2.60    3.00
   6   2   3    3.30    2.70
   6   2   3    5.30    2.80
  -7  -2  -3   17.30    6.00
  -7  -2  -3   24.10    3.10
  -7  -2  -3   27.90    5.60
   7   2   3   29.00    4.40
   7   2   3   27.50    4.00
   7   2   3   22.90    4.40
   7   2   3   25.40    3.80
  -8  -2  -3   -0.50    2.60
  -8  -2  -3   -7.00    5.70
   8   2   3   -2.80    4.40
   8   2   3    0.70    5.10
  -9  -2  -3  -13.40    8.50
  -9  -2  -3   -0.10    5.50
  10  -3  -3   -8.50    7.40
  10  -3  -3   -4.80    8.70
  10  -3  -3   -1.30    6.60
  10  -3  -3    4.30    6.20
  10  -3  -3    0.50    7.60
 -10   3   3   -4.00    3.80
   9  -3  -3    0.60    6.50
   9  -3  -3   -8.50    4.40
   9  -3  -3   -0.10    4.90
   9  -3  -3   -1.70    6.00
   9  -3  -3    2.40    5.50
  -9   3   3    3.30    3.40
   8  -3  -3   24.10    5.40
   8  -3  -3   41.50    5.00
   8  -3  -3   34.70    4.70
   8  -3  -3   30.90    4.40
   8  -3  -3   38.60    6.10
   8  -3  -3   36.70    5.10
  -8   3   3   32.30    3.30
  -8   3   3   37.20    4.40
  -8   3   3   38.40    4.30
   7  -3  -3   74.79    5.40
   7  -3  -3   77.99    6.90
   7  -3  -3   74.19    6.40
   7  -3  -3   82.79    7.40
   7  -3  -3   75.89    8.00
  -7   3   3   70.49    5.60
  -7   3   3   70.19    4.40
  -7   3   3   80.99    6.70
  -7   3   3   81.69    5.50
   6  -3  -3    0.90    3.30
   6  -3  -3   -1.20    2.80
   6  -3  -3    1.30    2.00
   6  -3  -3    2.60    1.80
   6  -3  -3   -3.40    3.10
  -6   3   3   -0.20    2.10
  -6   3   3    3.60    2.20
  -6   3   3   -0.80    2.00
  -6   3   3   -2.10    2.80
   5  -3  -3    1.40    0.90
   5  -3  -3    0.80    1.30
   5  -3  -3    0.10    2.10
   5  -3  -3   -0.40    3.20
   5  -3  -3   -1.00    2.60
   5  -3  -3    0.40    2.50
   5  -3  -3    0.20    1.20
  -5   3   3    1.10    1.60
  -5   3   3   -0.90    1.60
  -5   3   3   -1.70    1.50
  -5   3   3   -1.80    2.10
  -5   3   3    4.00    2.10
   4  -3  -3    2.00    1.10
   4  -3  -3    0.00    1.00
   4  -3  -3    0.50    1.70
   4  -3  -3   -0.60    2.20
   4  -3  -3   -0.30    3.20
   4  -3  -3   -1.00    0.90
  -4   3   3   -0.70    1.50
  -4   3   3    2.00    1.70
  -4   3   3   -0.30    1.20
  -4   3   3    0.70    1.30
   3  -3  -3   18.60    2.00
   3  -3  -3   17.20    2.10
   3  -3  -3   14.40    1.40
   3  -3  -3   16.70    2.60
   3  -3  -3   15.40    1.60
   3  -3  -3   19.20    3.70
  -3   3   3   14.30    1.60
  -3   3   3   16.40    1.90
  -3   3   3   15.30    1.60
  -3   3   3   17.60    2.30
   2  -3  -3   43.30    3.80
   2  -3  -3   45.40    3.00
   2  -3  -3   42.90    2.60
   2  -3  -3   42.00    2.70
   2  -3  -3   47.50    4.80
   2  -3  -3   41.40    2.50
  -2   3   3   41.30    3.60
  -2   3   3   42.90    2.70
  -2   3   3   39.10    2.70
  -2   3   3   40.00    2.50
  -2   3   3   38.60    3.00
   1  -3  -3  354.96   10.10
   1  -3  -3  360.16   10.00
   1  -3  -3  347.77    9.90
   1  -3  -3  355.46    9.90
   1  -3  -3  349.67   10.70
  -1   3   3  357.46    9.90
  -1   3   3  333.77   10.90
  -1   3   3  348.07    9.80
  -1   3   3  357.76    9.90
   0  -3  -3    7.00    2.00
   0  -3  -3    8.60    1.10
   0  -3  -3    8.10    1.60
   0  -3  -3    9.90    1.90
   0  -3  -3    6.30    1.70
   0   3   3    8.00    1.70
   0   3   3    6.20    1.80
   0   3   3    8.30    1.60
   0   3   3    4.90    1.30
   0   3   3    8.00    1.50
  -1  -3  -3   11.30    2.20
  -1  -3  -3    8.60    1.60
  -1  -3  -3    7.60    1.70
  -1  -3  -3    8.00    1.80
  -1  -3  -3    4.40    1.30
  -1  -3  -3    5.60    1.20
   1   3   3    5.10    1.40
   1   3   3    8.80    1.70
   1   3   3    6.90    1.50
   1   3   3    6.00    1.30
   1   3   3    6.80    1.30
  -2  -3  -3  243.08    7.90
  -2  -3  -3  242.58    7.40
  -2  -3  -3  235.18    8.50
  -2  -3  -3  256.77    7.30
  -2  -3  -3  240.38    7.30
  -2  -3  -3  254.77    7.60
   2   3   3  261.57    7.60
   2   3   3  251.87    7.80
   2   3   3  246.68    7.30
   2   3   3  246.48    8.00
   2   3   3  254.77    7.20
  -3  -3  -3   32.60    3.50
  -3  -3  -3   35.00    2.80
  -3  -3  -3   31.70    2.60
  -3  -3  -3   33.40    4.10
  -3  -3  -3   39.70    3.00
  -3  -3  -3   30.90    3.30
   3   3   3   37.50    3.10
   3   3   3   32.60    2.90
   3   3   3   38.50    3.20
   3   3   3   38.00    2.40
   3   3   3   43.10    3.40
  -4  -3  -3    5.10    1.90
  -4  -3  -3    5.40    2.90
  -4  -3  -3    5.70    2.80
  -4  -3  -3    3.80    2.40
  -4  -3  -3    7.90    2.00
  -4  -3  -3    2.00    2.10
   4   3   3    6.30    2.20
   4   3   3    3.50    2.10
   4   3   3    4.70    2.20
   4   3   3    7.80    1.90
   4   3   3    4.20    2.30
  -5  -3  -3   36.10    3.00
  -5  -3  -3   34.60    3.50
  -5  -3  -3   32.50    4.40
  -5  -3  -3   32.20    4.00
  -5  -3  -3   20.20    5.10
  -5  -3  -3   33.50    3.80
   5   3   3   32.60    3.10
   5   3   3   32.80    3.40
   5   3   3   30.80    3.80
   5   3   3   34.10    3.50
  -6  -3  -3    5.80    3.10
  -6  -3  -3    8.20    4.00
  -6  -3  -3   13.00    4.30
  -6  -3  -3    7.00    2.40
   6   3   3   10.20    3.10
   6   3   3    5.00    3.50
   6   3   3    4.40    3.30
   6   3   3   10.00    2.80
   6   3   3   10.20    3.30
  -7  -3  -3   86.19    5.30
  -7  -3  -3   87.19    9.10
   7   3   3   83.29    6.50
   7   3   3   78.09    6.70
   7   3   3   74.79    7.20
  -8  -3  -3    1.40    2.80
  -8  -3  -3    4.90    6.50
   8   3   3    5.80    5.70
   8   3   3    1.90    4.90
  10  -4  -3    8.50    7.00
  10  -4  -3    4.10    7.80
  10  -4  -3   -6.20   14.20
  10  -4  -3    2.00    8.10
  10  -4  -3   -4.00    6.40
   9  -4  -3   20.40    6.20
   9  -4  -3   29.90    7.00
   9  -4  -3   27.10    6.90
   9  -4  -3   28.90    5.50
   9  -4  -3   21.10    5.90
  -9   4   3   17.60    3.50
   8  -4  -3   33.80    5.90
   8  -4  -3   32.40    5.20
   8  -4  -3   24.50    5.40
   8  -4  -3   28.10    4.20
  -8   4   3   31.30    3.20
  -8   4   3   30.00    4.20
  -8   4   3   28.60    4.30
   7  -4  -3   10.30    2.70
   7  -4  -3    0.50    4.90
   7  -4  -3    3.50    3.50
   7  -4  -3   -2.80    3.60
  -7   4   3    5.70    3.30
  -7   4   3    4.20    2.80
  -7   4   3   -0.90    3.70
  -7   4   3    4.60    2.30
   6  -4  -3    0.80    3.00
   6  -4  -3    0.00    3.50
   6  -4  -3    0.20    1.90
   6  -4  -3   -0.90    3.40
   6  -4  -3   -2.40    2.00
  -6   4   3   -0.50    1.90
  -6   4   3   -0.20    2.20
  -6   4   3   -0.30    2.90
  -6   4   3    1.40    2.00
   5  -4  -3   23.30    2.80
   5  -4  -3   29.80    2.20
   5  -4  -3   23.10    4.10
   5  -4  -3   23.70    2.80
   5  -4  -3   29.80    3.20
   5  -4  -3   18.00    5.00
  -5   4   3   24.00    2.70
  -5   4   3   24.50    3.10
  -5   4   3   27.10    3.20
  -5   4   3   31.20    3.50
  -5   4   3   27.10    3.30
   4  -4  -3    1.30    2.00
   4  -4  -3   -0.10    3.70
   4  -4  -3    1.10    2.30
   4  -4  -3    2.90    1.10
   4  -4  -3    1.70    1.10
   4  -4  -3    0.90    1.10
  -4   4   3    1.20    1.30
  -4   4   3    1.30    1.40
  -4   4   3   -1.30    1.90
  -4   4   3    2.00    1.60
   3  -4  -3   18.80    2.30
   3  -4  -3   19.00    2.00
   3  -4  -3   22.10    2.10
   3  -4  -3   19.60    3.40
   3  -4  -3   28.60    3.90
   3  -4  -3   21.90    2.10
  -3   4   3   21.70    2.20
  -3   4   3   20.20    2.60
  -3   4   3   20.30    2.30
  -3   4   3   21.70    2.40
   2  -4  -3  235.68    7.30
   2  -4  -3  250.87    7.60
   2  -4  -3  197.98    8.60
   2  -4  -3  248.58    7.30
   2  -4  -3  245.78    8.70
   2  -4  -3  248.18   10.00
  -2   4   3  246.48    7.30
  -2   4   3  252.87    7.50
  -2   4   3  243.48    7.50
  -2   4   3  242.78    7.30
   1  -4  -3   85.49    5.20
   1  -4  -3   84.79    4.40
   1  -4  -3   82.99    3.70
   1  -4  -3   84.99    3.60
   1  -4  -3   89.99    4.10
  -1   4   3   81.89    3.70
  -1   4   3   87.79    3.60
  -1   4   3   84.39    4.30
  -1   4   3   87.69    3.60
  -1   4   3   88.69    3.50
   0  -4  -3  378.96   10.80
   0  -4  -3  371.36   10.50
   0  -4  -3  366.26   10.70
   0  -4  -3  357.66    9.80
   0  -4  -3  370.06   10.60
   0  -4  -3  357.36   10.90
   0   4   3  360.36   10.70
   0   4   3  370.96   10.50
   0   4   3  368.06   10.30
   0   4   3  364.96   11.10
   0   4   3  377.36   10.40
  -1  -4  -3   50.09    2.80
  -1  -4  -3   52.89    3.30
  -1  -4  -3   51.69    2.60
  -1  -4  -3   52.79    3.50
  -1  -4  -3   49.50    3.70
  -1  -4  -3   52.79    3.30
   1   4   3   53.19    3.00
   1   4   3   52.79    3.00
   1   4   3   52.59    2.90
   1   4   3   55.59    3.00
   1   4   3   46.60    3.00
  -2  -4  -3  383.36   10.50
  -2  -4  -3  371.56   11.20
  -2  -4  -3  363.26   10.90
  -2  -4  -3  355.96   10.40
  -2  -4  -3  360.46   10.70
  -2  -4  -3  368.26   11.80
   2   4   3  379.26   11.00
   2   4   3  379.26   10.60
   2   4   3  367.66   10.30
   2   4   3  379.96   11.30
   2   4   3  380.36   10.80
  -3  -4  -3  113.89    4.90
  -3  -4  -3  106.39    4.90
  -3  -4  -3  100.99    5.50
  -3  -4  -3  100.79    6.30
  -3  -4  -3  100.49    6.00
   3   4   3  110.99    4.90
   3   4   3   96.79    4.90
   3   4   3  110.09    4.90
   3   4   3  108.59    4.70
  -4  -4  -3  149.39    6.00
  -4  -4  -3  144.39    6.70
  -4  -4  -3  134.59    7.40
  -4  -4  -3  142.69    5.70
  -4  -4  -3  140.49    6.70
   4   4   3  144.99    5.90
   4   4   3  143.49    6.10
   4   4   3  145.49    6.20
  -5  -4  -3   24.20    3.80
  -5  -4  -3   20.70    4.30
  -5  -4  -3   20.70    3.20
  -5  -4  -3   20.20    2.60
   5   4   3   21.10    3.20
   5   4   3   16.90    3.10
   5   4   3   19.60    3.30
  -6  -4  -3   24.70    4.10
  -6  -4  -3   28.00    3.20
  -6  -4  -3   31.70    4.70
   6   4   3   20.10    4.00
   6   4   3   27.10    3.80
  -7  -4  -3   24.40    6.00
  -7  -4  -3   20.60    3.30
   7   4   3   20.40    4.70
   7   4   3   12.90    5.00
   7   4   3   24.10    4.60
  -8  -4  -3   41.90    8.30
  -8  -4  -3   44.80    5.40
   8   4   3   41.40    6.40
   9  -5  -3    5.00    6.40
   9  -5  -3    2.30    6.00
   9  -5  -3    8.40    7.10
  -9   5   3    1.90    5.00
  -9   5   3    2.00    5.10
   8  -5  -3   29.30    6.00
   8  -5  -3   27.00    5.60
   8  -5  -3   23.10    4.20
  -8   5   3   24.60    4.30
  -8   5   3   26.00    4.10
  -8   5   3   29.90    5.60
   7  -5  -3    2.20    2.60
   7  -5  -3    2.30    3.70
   7  -5  -3   -5.90    3.60
  -7   5   3    6.30    3.80
  -7   5   3    1.10    2.70
   6  -5  -3   78.59    7.40
   6  -5  -3   85.39    4.80
   6  -5  -3   86.19    6.00
  -6   5   3   85.19    5.30
  -6   5   3   85.49    5.00
  -6   5   3   78.09    6.70
  -6   5   3   84.39    6.10
   5  -5  -3  234.48    8.60
   5  -5  -3  218.78   10.20
   5  -5  -3  218.48    7.30
   5  -5  -3  211.98    7.10
  -5   5   3  219.88    8.80
  -5   5   3  221.98    7.90
  -5   5   3  215.58    8.30
  -5   5   3  230.38    7.90
   4  -5  -3   44.90    6.50
   4  -5  -3   57.99    3.00
   4  -5  -3   47.60    3.20
   4  -5  -3   43.70    5.40
   4  -5  -3   53.39    4.40
   4  -5  -3   49.00    3.00
  -4   5   3   54.49    3.40
  -4   5   3   53.99    3.90
  -4   5   3   47.50    3.50
  -4   5   3   50.69    4.60
   3  -5  -3    4.40    2.10
   3  -5  -3    1.10    1.10
   3  -5  -3    1.60    2.30
   3  -5  -3    0.00    3.40
   3  -5  -3   -0.40    1.40
   3  -5  -3    1.00    1.20
  -3   5   3   -0.30    1.70
  -3   5   3    1.20    1.40
  -3   5   3    1.60    1.40
  -3   5   3   -0.90    1.10
   2  -5  -3  184.28    7.60
   2  -5  -3  173.48    8.40
   2  -5  -3  176.08    6.00
   2  -5  -3  182.38    6.50
   2  -5  -3  185.48    6.10
  -2   5   3  184.08    6.00
  -2   5   3  183.38    6.00
  -2   5   3  179.58    6.20
  -2   5   3  177.78    6.20
   1  -5  -3   84.99    3.70
   1  -5  -3   83.69    4.00
   1  -5  -3   83.59    6.10
   1  -5  -3   89.69    4.40
   1  -5  -3   85.29    4.70
   1  -5  -3   85.49    4.00
  -1   5   3   85.69    3.70
  -1   5   3   90.99    3.80
  -1   5   3   77.49    2.70
  -1   5   3   83.29    4.00
  -1   5   3   86.69    3.70
   0  -5  -3    2.40    1.60
   0  -5  -3    1.80    2.10
   0  -5  -3   -0.10    1.20
   0  -5  -3    1.00    2.70
   0  -5  -3    1.80    1.70
   0  -5  -3    1.80    1.60
   0  -5  -3    1.20    1.20
   0   5   3    0.20    1.30
   0   5   3    0.80    1.60
   0   5   3   -1.20    1.20
   0   5   3    1.70    1.20
  -1  -5  -3   -1.30    1.40
  -1  -5  -3   -0.80    2.50
  -1  -5  -3    2.90    1.60
  -1  -5  -3    1.70    1.40
  -1  -5  -3    1.30    1.80
  -1  -5  -3    2.10    2.00
   1   5   3    1.60    1.50
   1   5   3    1.60    1.40
   1   5   3    0.90    1.50
   1   5   3   -0.70    1.30
  -2  -5  -3   45.70    3.70
  -2  -5  -3   53.59    4.00
  -2  -5  -3   54.49    4.10
  -2  -5  -3   57.39    4.90
  -2  -5  -3   59.79    3.30
  -2  -5  -3   55.49    4.00
   2   5   3   56.99    3.70
   2   5   3   55.39    3.60
   2   5   3   58.59    3.80
   2   5   3   59.79    3.70
  -3  -5  -3  449.66   12.60
  -3  -5  -3  424.06   13.60
  -3  -5  -3  428.56   12.90
  -3  -5  -3  452.45   14.40
  -3  -5  -3  410.36   13.10
   3   5   3  442.46   12.70
   3   5   3  435.26   13.00
   3   5   3  439.46   13.20
  -4  -5  -3   -1.20    3.20
  -4  -5  -3    6.60    3.00
  -4  -5  -3    3.80    3.00
  -4  -5  -3    2.60    2.00
   4   5   3    2.80    2.20
   4   5   3    1.00    2.40
   4   5   3    5.70    2.80
  -5  -5  -3    7.90    3.80
  -5  -5  -3   10.50    2.60
  -5  -5  -3   10.30    3.70
   5   5   3    5.90    3.10
   5   5   3    9.20    3.90
   5   5   3    6.90    2.90
  -6  -5  -3  307.77   10.30
  -6  -5  -3  302.07   12.80
   6   5   3  278.97   10.60
   6   5   3  296.17   11.10
   6   5   3  280.87   11.00
  -7  -5  -3    2.50    2.80
  -7  -5  -3    7.10    5.60
   7   5   3    5.00    4.90
   7   5   3   -1.60    4.80
  -8  -5  -3    3.80    3.90
   9  -6  -3    1.60    6.20
   9  -6  -3   -8.40    6.40
   9  -6  -3   -4.40    7.40
  -9   6   3    5.10    5.20
  -9   6   3   -1.20    4.80
   8  -6  -3  172.08   10.10
   8  -6  -3  172.18   11.10
  -8   6   3  164.18    9.20
  -8   6   3  154.88   10.70
  -8   6   3  154.18    8.80
   7  -6  -3   -0.60    2.90
   7  -6  -3   -1.80    4.10
   7  -6  -3    1.20    4.20
  -7   6   3    2.00    3.00
  -7   6   3    6.30    4.20
  -7   6   3    1.40    2.80
   6  -6  -3    9.40    3.90
   6  -6  -3    3.30    3.90
   6  -6  -3    7.40    2.50
  -6   6   3   11.70    2.70
  -6   6   3   10.00    3.40
  -6   6   3   11.80    3.10
   5  -6  -3  298.67    9.80
   5  -6  -3  329.97   13.00
   5  -6  -3  320.07   10.90
  -5   6   3  317.87   10.70
  -5   6   3  304.57   11.50
  -5   6   3  312.37   10.40
  -5   6   3  319.47   10.30
   4  -6  -3    2.50    2.00
   4  -6  -3    1.00    1.30
   4  -6  -3    4.90    2.80
   4  -6  -3   -0.50    3.10
  -4   6   3    2.10    1.70
  -4   6   3   -0.30    3.10
  -4   6   3   -0.50    2.10
  -4   6   3    4.10    1.80
   3  -6  -3   23.60    2.80
   3  -6  -3   17.90    2.10
   3  -6  -3   29.50    3.30
   3  -6  -3   32.50    5.00
   3  -6  -3   22.80    2.50
   3  -6  -3   34.30    5.00
  -3   6   3   24.80    3.00
  -3   6   3   30.50    4.00
  -3   6   3   27.00    3.10
  -3   6   3   26.40    2.70
   2  -6  -3   -0.20    1.40
   2  -6  -3    1.10    3.80
   2  -6  -3    1.00    1.40
   2  -6  -3    1.70    1.60
   2  -6  -3    2.70    2.30
   2  -6  -3    0.70    2.60
  -2   6   3    1.00    1.40
  -2   6   3   -3.90    1.60
  -2   6   3   -0.90    1.40
  -2   6   3   -0.80    1.40
   1  -6  -3  506.05   14.90
   1  -6  -3  530.75   15.80
   1  -6  -3  531.55   15.30
   1  -6  -3  518.15   15.00
   1  -6  -3  509.65   14.90
   1  -6  -3  557.44   17.60
  -1   6   3  495.95   15.00
  -1   6   3  531.65   14.70
  -1   6   3  531.15   14.60
  -1   6   3  511.85   13.60
  -1   6   3  530.25   14.80
   0  -6  -3   17.50    3.90
   0  -6  -3   17.30    3.00
   0  -6  -3   17.00    2.10
   0  -6  -3   16.70    2.60
   0  -6  -3   15.60    1.80
   0  -6  -3   13.90    1.90
   0  -6  -3   15.30    2.40
   0   6   3   17.10    2.20
   0   6   3   19.30    2.20
   0   6   3   15.70    2.40
   0   6   3   13.30    1.90
  -1  -6  -3   11.30    3.50
  -1  -6  -3   16.90    2.00
  -1  -6  -3   14.60    2.70
  -1  -6  -3   11.80    2.90
  -1  -6  -3   17.80    2.40
  -1  -6  -3   14.80    2.60
  -1  -6  -3   13.50    2.20
   1   6   3   11.10    2.30
   1   6   3   15.10    2.20
   1   6   3   14.00    2.20
  -2  -6  -3  227.98    9.00
  -2  -6  -3  245.18    9.50
  -2  -6  -3  233.88    8.70
  -2  -6  -3  236.78    9.10
  -2  -6  -3  254.37    9.60
   2   6   3  252.57    8.20
   2   6   3  248.98    8.40
   2   6   3  244.58    8.20
  -3  -6  -3  297.97   11.30
  -3  -6  -3  259.97   10.40
  -3  -6  -3  303.07    9.20
  -3  -6  -3  274.77   10.20
   3   6   3  297.27    9.70
   3   6   3  289.47    9.70
   3   6   3  301.37    9.50
  -4  -6  -3  103.39    7.20
  -4  -6  -3  106.19    5.20
  -4  -6  -3  104.39    7.60
   4   6   3   95.39    5.80
   4   6   3   98.79    6.10
   4   6   3  119.69    5.90
  -5  -6  -3   62.79    6.90
  -5  -6  -3   48.10    4.30
   5   6   3   57.69    6.10
   5   6   3   43.50    4.70
   5   6   3   50.59    5.90
  -6  -6  -3   16.30    3.20
  -6  -6  -3   17.50    5.00
   6   6   3   14.50    4.40
   6   6   3   10.70    4.10
   6   6   3   19.00    4.50
  -7  -6  -3   14.90    3.80
   7   6   3   22.90    5.80
   9  -7  -3   16.00    7.80
   9  -7  -3   16.40    7.50
  -9   7   3   15.80    5.70
  -9   7   3    5.50    5.90
   8  -7  -3   -0.70    5.00
   8  -7  -3   -3.20    5.90
  -8   7   3    7.90    6.20
  -8   7   3    1.00    3.90
  -8   7   3    3.40    4.40
   7  -7  -3    4.80    4.00
   7  -7  -3    3.90    4.40
   7  -7  -3   13.50    5.10
  -7   7   3    1.10    3.40
  -7   7   3    4.40    3.00
  -7   7   3   -5.40    4.40
   6  -7  -3   26.90    4.60
   6  -7  -3   32.50    5.40
   6  -7  -3   21.60    3.60
  -6   7   3   25.70    3.40
  -6   7   3   31.40    3.60
  -6   7   3   24.00    4.20
   5  -7  -3   94.19    6.40
   5  -7  -3   91.19    7.60
   5  -7  -3   82.09    5.30
  -5   7   3   78.29    8.10
  -5   7   3   83.39    5.90
  -5   7   3   85.99    5.10
   4  -7  -3   26.40    3.80
   4  -7  -3   32.20    4.70
   4  -7  -3   31.40    3.20
  -4   7   3   22.90    2.60
  -4   7   3   38.10    3.70
   3  -7  -3   86.39    5.60
   3  -7  -3   64.39    9.50
   3  -7  -3   74.69    4.50
   3  -7  -3   93.49    6.80
  -3   7   3   86.29    4.60
  -3   7   3   72.69    5.90
  -3   7   3   77.59    5.00
  -3   7   3   83.69    4.20
   2  -7  -3  241.98    8.70
   2  -7  -3  243.18    9.80
   2  -7  -3  233.18   12.20
   2  -7  -3  217.38    7.60
  -2   7   3  236.18    7.90
  -2   7   3  209.08    8.30
  -2   7   3  207.28    9.90
  -2   7   3  231.28    7.70
   1  -7  -3  143.59    6.80
   1  -7  -3  132.09    5.80
   1  -7  -3  147.69    9.50
   1  -7  -3  148.69    7.10
  -1   7   3  133.39    4.30
  -1   7   3  148.49    5.70
  -1   7   3  141.09    5.50
  -1   7   3  143.79    5.70
  -1   7   3  137.09    6.30
   0  -7  -3  188.38    9.60
   0  -7  -3  195.28    7.50
   0  -7  -3  184.98    6.00
   0  -7  -3  178.68    7.20
   0  -7  -3  196.58    8.10
   0   7   3  185.78    6.70
   0   7   3  188.28    6.80
   0   7   3  187.98    6.90
  -1  -7  -3  160.48    7.00
  -1  -7  -3  170.38    7.80
  -1  -7  -3  174.48    6.60
  -1  -7  -3  177.78    6.00
   1   7   3  166.78    6.60
   1   7   3  166.58    6.50
   1   7   3  169.18    6.50
  -2  -7  -3   12.10    2.30
   2   7   3   12.20    2.90
   2   7   3   12.30    2.30
   2   7   3    8.10    2.50
  -3  -7  -3   52.69    5.80
  -3  -7  -3   44.80    4.00
   3   7   3   45.50    4.60
   3   7   3   48.30    4.70
   3   7   3   48.70    4.10
  -4  -7  -3   10.30    4.00
  -4  -7  -3    3.80    2.60
   4   7   3    9.20    3.10
   4   7   3    1.80    2.50
   4   7   3    7.50    3.10
  -5  -7  -3   46.30    5.70
  -5  -7  -3   46.80    4.80
   5   7   3   45.40    5.00
   5   7   3   46.50    5.60
  -6  -7  -3   13.00    3.30
  -6  -7  -3   16.20    5.60
   6   7   3   10.70    5.00
   6   7   3   17.90    5.10
   8  -8  -3  -13.90    6.20
   8  -8  -3   11.10    6.00
  -8   8   3    4.00    4.40
  -8   8   3   -1.40    4.70
  -8   8   3    5.90    6.90
   7  -8  -3   13.70    4.90
   7  -8  -3   -3.30    5.30
  -7   8   3    3.00    4.00
  -7   8   3   -2.30    5.10
  -7   8   3    6.30    3.30
   6  -8  -3   13.60    4.90
   6  -8  -3    9.80    4.10
   6  -8  -3   21.80    4.80
  -6   8   3   17.20    4.40
  -6   8   3   15.20    3.10
  -6   8   3   10.40    3.40
   5  -8  -3  141.09    7.40
   5  -8  -3  159.58   10.50
   5  -8  -3  163.58   10.10
  -5   8   3  175.48    8.00
  -5   8   3  161.58    7.20
  -5   8   3  166.78    7.10
   4  -8  -3  181.48   12.90
   4  -8  -3  170.28    7.70
   4  -8  -3  204.88    8.60
  -4   8   3  198.58    7.40
  -4   8   3  192.68    7.80
  -4   8   3  200.08    7.60
   3  -8  -3  294.27   10.60
   3  -8  -3  304.87   12.20
   3  -8  -3  264.87    9.70
  -3   8   3  290.37    9.80
  -3   8   3  280.07    9.30
  -3   8   3  287.77    9.60
   2  -8  -3    8.30    6.10
   2  -8  -3    6.60    2.50
   2  -8  -3    9.50    3.30
   2  -8  -3   10.90    3.80
  -2   8   3    9.40    2.20
  -2   8   3    9.70    2.00
  -2   8   3   12.10    2.30
   1  -8  -3   91.19    6.10
   1  -8  -3   74.79    9.50
   1  -8  -3   78.49    4.70
   1  -8  -3   89.39    6.50
  -1   8   3   90.99    4.80
  -1   8   3   88.29    3.40
  -1   8   3   95.19    4.60
  -1   8   3   97.29    4.70
   0  -8  -3   91.79    4.20
   0  -8  -3   91.19    5.80
   0  -8  -3   88.29    6.70
   0  -8  -3   78.79    8.50
   0  -8  -3   79.49    5.30
   0   8   3   95.09    4.70
   0   8   3   82.49    4.60
   0   8   3   92.29    4.90
  -1  -8  -3   59.99    5.00
  -1  -8  -3   58.69    5.40
  -1  -8  -3   49.30    7.00
   1   8   3   50.29    4.00
   1   8   3   55.69    4.40
   1   8   3   50.29    4.10
  -2  -8  -3   -0.10    2.30
  -2  -8  -3    1.60    3.20
   2   8   3   -3.00    2.00
   2   8   3    3.20    2.20
  -3  -8  -3   35.50    4.80
  -3  -8  -3   30.10    3.20
   3   8   3   31.00    3.70
   3   8   3   29.40    3.20
   3   8   3   33.00    3.80
  -4  -8  -3   12.50    4.20
  -4  -8  -3    6.10    3.00
   4   8   3    3.70    3.50
   4   8   3    7.70    3.60
   4   8   3   -0.60    2.80
  -5  -8  -3   -1.10    4.80
  -5  -8  -3    0.60    3.00
   5   8   3   -2.70    3.80
   5   8   3    8.20    4.20
   6   8   3    1.40    5.10
   6   8   3    7.80    5.50
   8  -9  -3    7.40    7.40
  -8   9   3    7.20    5.20
  -8   9   3    2.50    5.50
   7  -9  -3    8.40    5.80
   7  -9  -3   -2.60    5.90
  -7   9   3   12.80    4.80
  -7   9   3   -5.40    3.70
  -7   9   3    3.50    6.20
   6  -9  -3   13.60    5.30
   6  -9  -3   16.20    5.70
  -6   9   3    9.10    3.10
  -6   9   3   16.00    3.90
  -6   9   3   12.00    5.00
   5  -9  -3   18.00    5.50
   5  -9  -3   14.70    4.80
  -5   9   3   11.50    2.70
  -5   9   3    7.10    3.90
  -5   9   3    9.40    3.00
   4  -9  -3   27.30    5.50
   4  -9  -3   31.90    4.80
  -4   9   3   27.40    3.20
  -4   9   3   21.90    3.00
  -4   9   3   22.20    3.60
   3  -9  -3    2.00    3.50
   3  -9  -3   -0.90    4.30
  -3   9   3   -0.40    1.90
  -3   9   3    1.70    1.90
  -3   9   3   -0.10    2.50
   2  -9  -3   -6.00    3.00
   2  -9  -3   -0.50    3.90
  -2   9   3    1.60    1.90
  -2   9   3   -0.40    1.70
  -2   9   3    1.00    2.40
   1  -9  -3  104.99   11.60
   1  -9  -3  100.79    6.90
   1  -9  -3  100.09    7.40
  -1   9   3   96.49    5.10
  -1   9   3   92.19    5.20
  -1   9   3   86.59    4.80
   0  -9  -3    0.10    2.30
   0  -9  -3    5.20    3.60
   0  -9  -3   -0.40    3.30
   0  -9  -3    0.50    5.70
   0   9   3    3.90    2.30
   0   9   3    4.10    2.00
   0   9   3    2.40    2.10
  -1  -9  -3   -2.20    2.30
  -1  -9  -3    3.40    3.20
  -1  -9  -3   -1.50    3.30
   1   9   3   -2.20    2.10
   1   9   3    0.90    2.40
   1   9   3   -0.60    2.10
  -2  -9  -3   12.40    4.00
  -2  -9  -3   17.80    3.00
   2   9   3   17.20    3.00
   2   9   3   15.10    2.90
   2   9   3   14.50    3.30
  -3  -9  -3    4.50    4.10
  -3  -9  -3    1.70    2.80
   3   9   3    3.90    3.40
   3   9   3    6.00    3.10
  -4  -9  -3   68.29    8.50
  -4  -9  -3   44.00    4.20
   4   9   3   59.29    5.50
   4   9   3   53.29    5.30
  -5  -9  -3    0.60    3.40
   5   9   3    6.90    5.10
   7 -10  -3   49.90    7.90
   7 -10  -3   38.30    8.10
  -7  10   3   38.20    5.50
  -7  10   3   57.29    6.50
   6 -10  -3   12.40    5.90
   6 -10  -3   23.40    7.20
  -6  10   3   23.50    6.40
  -6  10   3   18.80    3.80
  -6  10   3   17.60    4.50
   5 -10  -3    2.50    5.20
   5 -10  -3    2.00    6.00
  -5  10   3   -0.10    3.20
  -5  10   3    6.30    2.90
  -5  10   3   -0.80    4.70
   4 -10  -3    7.80    4.60
   4 -10  -3    2.00    5.50
  -4  10   3    3.80    3.70
  -4  10   3    6.90    2.80
  -4  10   3    7.40    2.60
   3 -10  -3   33.10    5.10
   3 -10  -3   29.90    6.10
  -3  10   3   27.40    3.80
  -3  10   3   28.40    3.30
  -3  10   3   26.80    3.10
   2 -10  -3    0.90    4.20
   2 -10  -3    6.20    4.90
  -2  10   3    0.00    2.80
  -2  10   3    5.00    2.20
  -2  10   3    5.80    2.20
   1 -10  -3    0.40    4.20
   1 -10  -3    0.80    4.00
  -1  10   3    6.20    2.40
  -1  10   3    0.90    1.90
  -1  10   3    0.10    2.70
   0 -10  -3    3.00    2.70
   0 -10  -3    7.20    4.30
   0 -10  -3    8.00    3.90
   0  10   3   -3.30    2.50
   0  10   3    6.50    2.40
   0  10   3    5.20    2.80
  -1 -10  -3    4.50    2.80
  -1 -10  -3    7.30    4.10
   1  10   3    2.60    2.50
   1  10   3    8.20    3.10
   1  10   3    2.50    2.40
  -2 -10  -3    3.40    3.10
  -2 -10  -3   -0.20    4.10
   2  10   3   -3.20    2.60
   2  10   3    9.50    3.40
  -3 -10  -3    1.20    3.30
  -3 -10  -3    2.00    5.10
   3  10   3    7.20    4.00
   3  10   3    6.80    3.30
  -4 -10  -3   17.40    4.00
   4  10   3   16.60    4.90
   6 -11  -3   11.50    7.50
   6 -11  -3   -5.40    7.80
  -6  11   3   17.00    8.70
  -6  11   3   -1.20    4.90
   5 -11  -3   -1.70    7.20
   5 -11  -3    3.70    6.10
  -5  11   3    7.50    5.80
  -5  11   3    3.30    3.30
  -5  11   3    2.50    3.90
   4 -11  -3   78.59    9.00
   4 -11  -3   86.79   11.80
  -4  11   3   75.09    8.20
  -4  11   3   89.89    6.20
  -4  11   3   80.69    6.60
   3 -11  -3   19.50    5.50
   3 -11  -3   29.70    6.90
  -3  11   3   19.60    3.20
  -3  11   3   17.00    3.20
  -3  11   3   17.30    4.20
   2 -11  -3    7.00    4.90
   2 -11  -3    0.70    5.70
  -2  11   3    0.20    3.40
  -2  11   3    2.30    2.70
  -2  11   3    1.00    2.30
   1 -11  -3    7.80    5.30
   1 -11  -3   11.40    5.10
  -1  11   3   10.60    2.60
  -1  11   3    7.70    3.10
  -1  11   3    9.30    4.40
   0 -11  -3  -11.60    4.30
   0  11   3   -1.90    3.10
   0  11   3    0.50    2.30
  -1 -11  -3    6.60    3.60
  -1 -11  -3    0.00    4.70
   1  11   3    7.10    2.80
   1  11   3    7.90    3.70
  -2 -11  -3    1.00    7.10
  -2 -11  -3    0.60    3.40
   2  11   3    3.90    4.40
   4 -12  -3   -4.40    6.60
   4 -12  -3    4.00    7.90
   3 -12  -3  -11.40    7.70
   3 -12  -3    1.00    6.30
   2 -12  -3    2.00    6.00
  -2  12   3    4.10    3.50
   1 -12  -3   15.50    6.20
  -1  12   3   18.10    4.30
   0  12   3   25.20    5.00
  -2 -13   4   67.99    5.80
   1  13  -4    0.40    3.20
   1  13  -4   -1.30    3.80
  -1 -13   4    0.00    4.10
  -1 -13   4    8.80    5.00
   0  13  -4   94.29    6.40
   0  13  -4   83.59    7.90
   0  13  -4   97.49    7.30
   0 -13   4   98.69    8.20
  -1  13  -4    5.00    4.10
  -1  13  -4    2.30    3.40
  -1  13  -4    5.80    2.90
  -1  13  -4    5.40    7.90
   1 -13   4    1.70    3.70
   1 -13   4    6.00    7.10
  -2  13  -4   13.30    3.60
  -2  13  -4    9.70    8.50
  -2  13  -4    9.50    3.40
   2 -13   4    9.10    4.30
  -3  13  -4   41.00   10.00
  -3  13  -4   36.90    4.40
  -3  13  -4   35.20    4.50
   3 -13   4   44.20    5.50
  -4  13  -4   19.20    4.30
  -4  13  -4    9.50    9.70
  -4  13  -4   14.10    4.20
   3  12  -4   -2.60    3.10
   3  12  -4   -3.50    3.60
  -3 -12   4    9.20    5.50
  -3 -12   4    4.10    3.80
   2  12  -4    5.80    3.00
   2  12  -4    8.10    3.40
   2  12  -4    1.70    4.20
  -2 -12   4   10.90    3.60
  -2 -12   4    9.70    4.80
   1  12  -4   33.10    3.70
   1  12  -4   22.40    3.60
   1  12  -4   23.70    4.30
  -1 -12   4   23.10    4.80
  -1 -12   4   23.60    4.10
   0  12  -4   14.60    3.00
   0  12  -4    6.60    6.10
   0  12  -4    2.20    3.40
   0  12  -4    7.20    3.30
   0 -12   4    8.10    3.40
   0 -12   4    3.50    3.40
  -1  12  -4    6.80    3.40
  -1  12  -4   10.20    6.50
  -1  12  -4    4.60    3.00
  -1  12  -4   10.30    2.80
   1 -12   4    4.50    3.30
  -2  12  -4    6.00    3.10
  -2  12  -4    2.00    2.70
  -2  12  -4    3.30    6.80
  -2  12  -4    1.80    2.80
   2 -12   4    4.10    3.80
  -3  12  -4   14.70    3.30
  -3  12  -4   18.60    7.90
  -3  12  -4   16.90    3.50
   3 -12   4   14.90    4.20
  -4  12  -4    1.90    8.00
  -4  12  -4    6.30    3.70
  -4  12  -4    2.00    3.20
   4 -12   4    8.20    4.10
  -5  12  -4    0.90    3.70
  -5  12  -4    0.70    4.10
  -5  12  -4    1.80    8.70
   5 -12   4   -1.40    4.20
  -6  12  -4   14.40    4.90
   5  11  -4    3.40    6.20
  -5 -11   4    7.60    4.00
  -5 -11   4   15.10    7.30
   4  11  -4   -5.60    3.50
   4  11  -4   -2.70    3.20
  -4 -11   4    4.80    5.70
  -4 -11   4    8.90    3.60
   3  11  -4   12.50    3.00
   3  11  -4   10.60    4.00
   3  11  -4   19.80    3.60
  -3 -11   4   24.20    5.10
  -3 -11   4   23.50    4.00
   2  11  -4   12.50    3.10
   2  11  -4    4.80    3.30
   2  11  -4    9.00    2.90
  -2 -11   4   10.70    4.30
  -2 -11   4   12.80    3.50
   1  11  -4    2.00    4.60
   1  11  -4   -1.40    2.50
   1  11  -4    1.50    3.10
   1  11  -4    1.60    2.50
  -1 -11   4    2.70    3.60
  -1 -11   4   -0.10    3.20
   0  11  -4    3.20    4.90
   0  11  -4    3.40    2.60
   0  11  -4    2.60    2.30
   0  11  -4    3.60    2.70
   0 -11   4    6.60    3.10
   0 -11   4    5.20    5.80
   0 -11   4    0.80    4.30
   0 -11   4    5.80    3.20
  -1  11  -4    8.10    5.40
  -1  11  -4    8.30    2.70
  -1  11  -4   10.20    2.90
  -1  11  -4   11.20    2.60
   1 -11   4    3.50    3.20
   1 -11   4    8.60    3.30
   1 -11   4   12.30    4.50
  -2  11  -4    1.70    2.50
  -2  11  -4    6.90    6.30
  -2  11  -4    2.80    2.60
  -2  11  -4    0.80    2.30
   2 -11   4   -6.30    3.90
   2 -11   4    3.10    3.10
  -3  11  -4   22.50    3.50
  -3  11  -4   19.00    3.00
  -3  11  -4   15.10    6.50
  -3  11  -4   21.10    3.10
   3 -11   4   19.60    4.40
   3 -11   4   29.30    4.10
  -4  11  -4    6.20    3.10
  -4  11  -4    6.80    6.80
   4 -11   4    2.70    3.50
  -5  11  -4   73.59    6.80
  -5  11  -4   76.99   11.00
  -5  11  -4   58.09    7.10
   5 -11   4   54.69    5.70
  -6  11  -4    8.20    9.00
  -6  11  -4   14.90    4.20
   6 -11   4    9.80    4.40
  -7  11  -4   32.40    5.30
   6  10  -4   29.70    6.00
  -6 -10   4   31.70    8.70
   5  10  -4   18.10    3.90
   5  10  -4    4.30    4.40
  -5 -10   4   18.80    6.70
  -5 -10   4   15.70    3.70
   4  10  -4   19.80    3.90
   4  10  -4    9.70    3.70
   4  10  -4   14.80    3.30
  -4 -10   4   15.50    4.80
  -4 -10   4   15.00    3.70
   3  10  -4   -3.10    2.50
   3  10  -4    2.10    2.70
   3  10  -4   -2.60    3.00
  -3 -10   4   -4.60    3.80
  -3 -10   4    3.90    3.00
   2  10  -4  175.18    7.60
   2  10  -4  166.98    7.70
   2  10  -4  183.08    8.30
   2  10  -4  168.88    7.40
  -2 -10   4  174.68    8.60
  -2 -10   4  167.28    7.30
   1  10  -4   89.29    7.80
   1  10  -4   96.49    5.50
   1  10  -4   89.39    5.50
   1  10  -4   91.69    5.50
  -1 -10   4  101.39    7.40
  -1 -10   4   94.19    6.10
  -1 -10   4   87.79    7.00
  -1 -10   4   96.79    5.80
   0  10  -4   99.89    5.60
   0  10  -4  103.89    8.50
   0  10  -4  117.99    5.60
   0  10  -4  111.19    5.70
   0 -10   4  106.59    6.90
   0 -10   4  108.39    8.20
   0 -10   4   99.69    6.40
   0 -10   4  113.19    5.70
  -1  10  -4    9.90    2.50
  -1  10  -4   13.00    2.50
  -1  10  -4   10.70    2.50
  -1  10  -4   11.50    4.90
   1 -10   4   17.60    3.30
   1 -10   4    9.40    3.50
   1 -10   4   14.90    5.10
   1 -10   4   11.80    2.80
  -2  10  -4   87.49    4.60
  -2  10  -4   78.29    9.10
  -2  10  -4   83.59    5.20
  -2  10  -4   83.19    4.80
   2 -10   4   84.19    5.80
   2 -10   4   88.59    6.00
   2 -10   4   84.49    4.90
  -3  10  -4   17.00    2.60
  -3  10  -4   21.50    3.00
  -3  10  -4   14.30    8.20
  -3  10  -4   16.40    2.40
   3 -10   4   14.50    3.40
   3 -10   4   20.30    3.50
  -4  10  -4   15.20    3.10
  -4  10  -4   16.00    6.60
  -4  10  -4   12.40    2.50
  -4  10  -4   13.70    2.50
   4 -10   4   11.80    4.40
   4 -10   4   13.30    3.60
   4 -10   4   12.40    3.40
  -5  10  -4    1.00    6.40
  -5  10  -4    9.20    3.20
  -5  10  -4   -0.70    2.60
   5 -10   4    4.50    3.60
  -6  10  -4   84.79    7.20
  -6  10  -4  110.59   13.50
  -6  10  -4   91.49    6.10
   6 -10   4   77.99    7.30
  -7  10  -4   -5.10    8.60
  -7  10  -4    1.50    4.20
   7 -10   4    0.30    4.60
   6   9  -4   -2.10    4.70
  -6  -9   4   -5.50    6.30
  -6  -9   4    3.40    3.00
   5   9  -4   47.60    5.60
   5   9  -4   56.99    5.40
   5   9  -4   57.09    5.30
  -5  -9   4   72.59    8.90
  -5  -9   4   75.99    5.80
   4   9  -4   -5.00    2.80
   4   9  -4    5.50    3.20
   4   9  -4    0.50    2.60
  -4  -9   4    3.30    2.80
  -4  -9   4    2.00    3.70
   3   9  -4    3.60    2.70
   3   9  -4   -3.60    2.50
   3   9  -4    4.10    2.50
  -3  -9   4   -2.10    3.40
  -3  -9   4   -2.20    2.60
   2   9  -4   20.60    3.70
   2   9  -4   16.40    2.90
   2   9  -4   16.30    3.10
   2   9  -4   16.00    2.90
  -2  -9   4   13.90    3.50
  -2  -9   4   20.50    3.80
  -2  -9   4   18.50    3.30
  -2  -9   4   17.00    2.90
   1   9  -4 1097.69   29.20
   1   9  -4 1033.60   29.90
   1   9  -4 1080.69   30.80
   1   9  -4 1089.29   29.20
  -1  -9   4 1100.29   29.00
  -1  -9   4 1094.99   29.90
  -1  -9   4 1099.09   29.70
  -1  -9   4 1037.10   29.80
   0   9  -4  285.97    9.20
   0   9  -4  288.97   12.30
   0   9  -4  281.77    9.60
   0   9  -4  288.17    9.50
   0  -9   4  280.57   11.00
   0  -9   4  286.87    9.20
   0  -9   4  286.07   10.20
   0  -9   4  278.77   10.20
  -1   9  -4  193.68    7.30
  -1   9  -4  201.78   10.90
  -1   9  -4  204.68    7.20
  -1   9  -4  194.08    6.80
   1  -9   4  185.08    7.90
   1  -9   4  191.28    7.70
   1  -9   4  181.98    7.60
   1  -9   4  182.18    9.70
   1  -9   4  184.98    6.80
  -2   9  -4   95.29    4.70
  -2   9  -4  100.89    9.10
  -2   9  -4   90.19    5.10
  -2   9  -4   99.79    4.30
   2  -9   4  103.09    5.40
   2  -9   4   99.59    4.70
   2  -9   4   94.99    5.80
   2  -9   4   79.19    5.70
  -3   9  -4   83.49    3.80
  -3   9  -4   78.79    4.20
  -3   9  -4   84.79    5.10
  -3   9  -4   82.69    9.50
   3  -9   4   80.19    5.00
   3  -9   4   64.79    8.00
   3  -9   4   75.99    5.80
   3  -9   4   83.19    4.40
  -4   9  -4    0.30    2.30
  -4   9  -4    2.30    1.90
  -4   9  -4    0.60    5.30
  -4   9  -4    1.90    1.90
   4  -9   4    3.60    3.00
   4  -9   4    2.30    3.30
   4  -9   4    2.00    2.50
  -5   9  -4   45.90    4.00
  -5   9  -4   48.80    4.70
  -5   9  -4   51.29    7.80
   5  -9   4   54.49    5.80
   5  -9   4   42.60    4.50
  -6   9  -4   33.30    4.00
  -6   9  -4   46.40    8.40
  -6   9  -4   42.40    4.80
   6  -9   4   25.80    4.50
  -7   9  -4   20.60    8.90
  -7   9  -4   13.70    3.90
   7  -9   4   16.70    4.90
  -8   9  -4   66.59   12.10
  -8   9  -4   60.09    6.10
   8  -9   4   76.29    9.20
   7   8  -4   33.20    4.70
   7   8  -4   42.00    6.40
  -7  -8   4   37.20    4.50
  -7  -8   4   40.30    7.60
   6   8  -4   57.49    6.10
   6   8  -4   65.99    7.90
  -6  -8   4   82.79    5.80
  -6  -8   4   78.99    9.60
   5   8  -4   -4.70    3.20
   5   8  -4   -4.00    2.40
   5   8  -4   -6.20    3.00
  -5  -8   4   -0.60    4.30
  -5  -8   4    0.90    2.60
   4   8  -4  124.69    7.00
   4   8  -4  145.39    7.10
   4   8  -4  140.19    6.80
  -4  -8   4  140.49    6.50
  -4  -8   4  153.38    8.10
   3   8  -4  335.67   11.00
   3   8  -4  322.87   11.50
   3   8  -4  310.87   10.70
  -3  -8   4  331.77   11.50
  -3  -8   4  327.47   10.60
  -3  -8   4  291.97   10.90
   2   8  -4   97.39    5.30
   2   8  -4   95.29    5.50
   2   8  -4  102.59    6.40
   2   8  -4   97.79    5.50
  -2  -8   4   95.69    5.40
  -2  -8   4   98.89    5.20
  -2  -8   4  109.99    6.00
   1   8  -4  115.89    5.60
   1   8  -4  111.09    5.40
   1   8  -4  116.29    5.50
   1   8  -4  116.59    7.30
   1   8  -4  106.89    5.60
  -1  -8   4  116.39    5.80
  -1  -8   4  116.79    6.10
  -1  -8   4  110.19    5.10
  -1  -8   4   99.99    4.80
  -1  -8   4  111.39    5.90
   0   8  -4    4.60    2.20
   0   8  -4    4.90    2.00
   0   8  -4   -2.20    3.60
   0   8  -4    3.10    2.00
   0   8  -4    2.20    1.90
   0  -8   4    2.10    2.10
   0  -8   4    2.20    2.90
   0  -8   4    3.90    2.40
   0  -8   4    2.80    2.10
   0  -8   4    3.10    2.40
  -1   8  -4   56.89    7.20
  -1   8  -4   53.19    3.40
  -1   8  -4   39.40    4.20
  -1   8  -4   52.19    3.70
  -1   8  -4   51.29    4.00
   1  -8   4   46.80    4.10
   1  -8   4   45.20    3.60
   1  -8   4   53.89    4.50
   1  -8   4   54.39    6.00
   1  -8   4   44.70    4.70
   1  -8   4   54.49    3.70
  -2   8  -4    8.80    5.00
  -2   8  -4    8.40    2.20
  -2   8  -4   10.80    1.70
  -2   8  -4    8.80    1.90
   2  -8   4    4.80    2.50
   2  -8   4    6.80    1.80
   2  -8   4   12.60    2.60
   2  -8   4   11.90    2.30
   2  -8   4   11.00    2.00
   2  -8   4    8.40    3.70
  -3   8  -4   23.80    2.70
  -3   8  -4   31.00    6.10
  -3   8  -4   23.50    2.20
  -3   8  -4   24.00    2.40
   3  -8   4   23.50    2.30
   3  -8   4   30.20    3.80
   3  -8   4   25.20    2.50
   3  -8   4   25.20    2.90
   3  -8   4   21.60    3.20
  -4   8  -4   20.60    2.70
  -4   8  -4   17.90    2.00
  -4   8  -4   17.70    5.50
   4  -8   4   17.30    2.20
   4  -8   4   17.30    4.00
   4  -8   4   18.50    3.50
   4  -8   4   12.30    2.90
  -5   8  -4   34.90    4.20
  -5   8  -4   40.40    7.10
  -5   8  -4   34.50    3.40
   5  -8   4   33.60    3.00
   5  -8   4   31.60    4.10
   5  -8   4   35.30    3.60
  -6   8  -4   14.30    6.70
  -6   8  -4   13.40    3.00
  -6   8  -4   14.90    2.70
   6  -8   4   17.70    5.50
   6  -8   4   12.30    3.60
  -7   8  -4    1.20    4.20
  -7   8  -4    3.30    3.20
  -7   8  -4    5.30    7.40
   7  -8   4    0.60    4.00
  -8   8  -4   16.50    9.30
  -8   8  -4   25.30    4.60
   8  -8   4   25.30    5.90
   8   7  -4   12.20    6.30
  -8  -7   4   33.00    8.60
  -8  -7   4   21.60    4.50
   7   7  -4   -3.30    4.40
   7   7  -4   -1.30    3.80
  -7  -7   4    2.30    3.10
  -7  -7   4   -1.20    5.20
   6   7  -4   -3.40    3.10
   6   7  -4   -2.70    3.70
   6   7  -4    0.50    3.10
  -6  -7   4    1.80    4.50
  -6  -7   4   -1.60    2.60
   5   7  -4   15.70    3.20
   5   7  -4   16.40    3.50
   5   7  -4   10.80    3.30
  -5  -7   4   18.80    3.20
  -5  -7   4   22.10    4.40
   4   7  -4    7.00    2.90
   4   7  -4    2.60    2.70
   4   7  -4    8.70    2.90
  -4  -7   4    3.30    2.40
  -4  -7   4   11.00    3.40
  -4  -7   4   11.40    2.80
   3   7  -4  180.78    7.00
   3   7  -4  163.38    7.20
   3   7  -4  171.78    7.30
   3   7  -4  166.58    6.70
   3   7  -4  173.18    7.10
  -3  -7   4  174.98    5.70
  -3  -7   4  164.08    7.50
  -3  -7   4  174.08    6.70
  -3  -7   4  168.98    7.20
   2   7  -4  201.68    7.30
   2   7  -4  194.28    6.90
   2   7  -4  201.38    7.50
   2   7  -4  191.78    7.90
   2   7  -4  208.28    7.50
  -2  -7   4  184.38    7.00
  -2  -7   4  203.08    7.00
  -2  -7   4  203.08    7.40
  -2  -7   4  186.68    7.10
  -2  -7   4  193.08    7.60
  -2  -7   4  185.38    7.00
   1   7  -4  101.79    6.30
   1   7  -4  107.99    4.70
   1   7  -4   92.89    4.50
   1   7  -4  106.99    5.00
   1   7  -4  103.59    4.90
  -1  -7   4   97.09    4.60
  -1  -7   4   96.49    4.30
  -1  -7   4   99.19    5.00
  -1  -7   4  106.79    5.40
  -1  -7   4  102.09    4.80
  -1  -7   4   97.69    4.40
   0   7  -4   28.00    2.70
   0   7  -4   26.90    2.50
   0   7  -4   25.10    2.90
   0   7  -4   34.70    4.50
   0   7  -4   24.70    3.00
   0  -7   4   27.30    2.50
   0  -7   4   28.20    3.50
   0  -7   4   25.80    4.00
   0  -7   4   24.40    2.60
   0  -7   4   24.30    2.30
  -1   7  -4  134.19    4.70
  -1   7  -4  122.09    7.90
  -1   7  -4  120.59    5.20
  -1   7  -4  138.49    5.00
  -1   7  -4  125.89    5.30
   1  -7   4  138.09    6.80
   1  -7   4  133.49    5.70
   1  -7   4  124.99    5.00
   1  -7   4  127.99    5.10
   1  -7   4  126.79    4.70
   1  -7   4  131.59    5.10
  -2   7  -4   37.60    2.40
  -2   7  -4   34.40    3.30
  -2   7  -4   40.20    3.70
  -2   7  -4   44.00    5.70
  -2   7  -4   34.20    2.80
   2  -7   4   41.00    3.00
   2  -7   4   36.70    4.10
   2  -7   4   40.80    2.80
   2  -7   4   33.10    3.70
   2  -7   4   34.70    2.60
   2  -7   4   40.30    3.30
  -3   7  -4   29.90    2.40
  -3   7  -4   29.40    5.50
  -3   7  -4   25.20    3.30
  -3   7  -4   27.90    3.30
  -3   7  -4   23.40    2.00
   3  -7   4   26.60    2.50
   3  -7   4   33.80    5.30
   3  -7   4   25.70    2.60
   3  -7   4   28.40    2.60
   3  -7   4   23.90    2.80
   3  -7   4   33.60    3.70
  -4   7  -4   22.60    5.80
  -4   7  -4   15.00    2.30
  -4   7  -4   15.10    1.80
   4  -7   4   14.00    2.40
   4  -7   4   10.70    2.90
   4  -7   4   15.90    1.70
   4  -7   4   15.80    3.20
  -5   7  -4  196.38    6.90
  -5   7  -4  185.78    6.20
   5  -7   4  185.78    6.00
   5  -7   4  175.88    6.70
   5  -7   4  178.88    7.70
   5  -7   4  188.98    9.30
  -6   7  -4    1.70    2.20
  -6   7  -4    5.20    5.90
  -6   7  -4    2.00    2.30
   6  -7   4    3.80    2.90
   6  -7   4    3.40    3.00
   6  -7   4    1.60    2.60
   6  -7   4    6.40    4.50
  -7   7  -4   47.60    5.00
  -7   7  -4   47.40    9.10
  -7   7  -4   39.40    3.90
   7  -7   4   42.00    5.50
   7  -7   4   41.20    3.60
  -8   7  -4  172.38   16.70
  -8   7  -4  169.58    8.50
   8  -7   4  162.58   10.60
   8  -7   4  148.29    7.60
  -9   7  -4   11.70   11.30
   9  -7   4   -0.70    6.30
   8   6  -4    4.50    5.30
   8   6  -4    3.50    4.60
  -8  -6   4    7.70    6.90
  -8  -6   4    1.20    3.40
   7   6  -4   81.69    7.40
   7   6  -4   73.89    6.40
   7   6  -4   68.89    7.40
  -7  -6   4   73.09    8.60
  -7  -6   4   64.79    5.50
   6   6  -4   -0.50    2.70
   6   6  -4    1.00    3.30
   6   6  -4    5.20    3.30
  -6  -6   4    0.90    2.60
  -6  -6   4    2.20    3.80
   5   6  -4  243.48    9.50
   5   6  -4  238.38    8.90
   5   6  -4  236.58    8.80
  -5  -6   4  236.28    8.70
  -5  -6   4  239.58    9.90
   4   6  -4    2.30    2.30
   4   6  -4    7.20    2.60
   4   6  -4    0.50    2.70
   4   6  -4    4.20    2.80
  -4  -6   4    4.40    2.00
  -4  -6   4    4.40    2.00
  -4  -6   4    4.40    3.00
  -4  -6   4    6.20    2.30
   3   6  -4   27.90    3.20
   3   6  -4   24.90    2.90
   3   6  -4   22.20    2.70
   3   6  -4   27.70    3.00
   3   6  -4   23.20    2.80
  -3  -6   4   20.90    2.40
  -3  -6   4   22.50    2.70
  -3  -6   4   15.80    2.50
  -3  -6   4   27.40    2.90
  -3  -6   4   20.20    3.00
  -3  -6   4   23.90    2.60
   2   6  -4  176.38    6.50
   2   6  -4  171.98    6.10
   2   6  -4  175.88    7.00
   2   6  -4  173.28    6.70
   2   6  -4  180.38    6.50
  -2  -6   4  183.58    6.60
  -2  -6   4  173.78    6.20
  -2  -6   4  171.08    6.10
  -2  -6   4  174.88    6.30
  -2  -6   4  180.08    6.60
   1   6  -4    0.00    2.40
   1   6  -4    3.00    1.30
   1   6  -4    3.30    1.90
   1   6  -4    3.80    1.70
   1   6  -4    0.00    1.50
  -1  -6   4    2.10    1.20
  -1  -6   4    1.10    1.60
  -1  -6   4    0.30    1.80
  -1  -6   4    2.00    1.30
  -1  -6   4    2.30    1.90
  -1  -6   4    0.60    1.50
   0   6  -4   43.90    3.30
   0   6  -4   40.90    5.10
   0   6  -4   35.90    3.00
   0   6  -4   40.20    3.00
   0   6  -4   40.90    3.10
   0  -6   4   38.00    2.70
   0  -6   4   43.10    2.80
   0  -6   4   41.40    2.60
   0  -6   4   43.90    3.00
   0  -6   4   50.29    3.70
   0  -6   4   46.70    3.50
  -1   6  -4   10.10    1.40
  -1   6  -4    8.00    1.60
  -1   6  -4   12.20    1.70
  -1   6  -4   10.20    3.50
  -1   6  -4   10.40    1.90
   1  -6   4   10.70    2.20
   1  -6   4    9.50    1.50
   1  -6   4   10.90    1.60
   1  -6   4   13.00    1.70
   1  -6   4   10.60    1.70
   1  -6   4   13.70    2.30
  -2   6  -4  114.89    5.30
  -2   6  -4  121.19    7.60
  -2   6  -4  118.59    3.70
  -2   6  -4  117.99    4.10
  -2   6  -4  122.19    4.70
   2  -6   4  123.99    4.00
   2  -6   4  121.69    6.50
   2  -6   4  124.39    4.10
   2  -6   4  116.79    4.40
   2  -6   4  119.39    4.40
   2  -6   4  116.99    5.40
  -3   6  -4   79.39    3.00
  -3   6  -4   80.89    4.80
  -3   6  -4   81.39    3.80
  -3   6  -4   92.49    7.50
   3  -6   4   82.99    3.00
   3  -6   4   73.89    4.70
   3  -6   4   79.69    4.10
   3  -6   4   78.09    5.40
   3  -6   4   76.29    3.80
  -4   6  -4   35.60    6.20
  -4   6  -4   25.40    3.70
  -4   6  -4   27.70    2.20
  -4   6  -4   26.90    3.00
   4  -6   4   27.90    2.70
   4  -6   4   26.90    2.90
   4  -6   4   23.10    2.30
   4  -6   4   22.60    4.70
   4  -6   4   30.20    3.50
  -5   6  -4   28.60    2.60
  -5   6  -4   38.80    6.50
  -5   6  -4   22.90    2.10
   5  -6   4   28.00    3.20
   5  -6   4   32.30    3.00
   5  -6   4   25.60    3.80
  -6   6  -4   10.70    6.00
  -6   6  -4    5.70    2.20
  -6   6  -4    5.70    2.10
   6  -6   4    4.60    2.00
   6  -6   4    4.00    2.30
   6  -6   4    3.10    3.30
   6  -6   4    4.50    3.20
  -7   6  -4   58.89    8.80
  -7   6  -4   48.20    5.00
   7  -6   4   59.09    7.10
   7  -6   4   48.60    4.10
   7  -6   4   58.99    5.00
   7  -6   4   51.99    6.40
  -8   6  -4   62.79   10.50
  -8   6  -4   56.69    6.10
   8  -6   4   49.70    4.70
   8  -6   4   39.70    5.80
  -9   6  -4   27.50   11.20
   9  -6   4    7.00    6.80
   9  -6   4   10.10    3.70
   9   5  -4    2.80    6.00
   9   5  -4   -0.10    7.10
  -9  -5   4    2.90    8.60
  -9  -5   4    2.50    4.20
   8   5  -4   -1.10    4.50
   8   5  -4    6.70    4.50
  -8  -5   4    5.50    6.70
  -8  -5   4    2.90    3.00
   7   5  -4   68.09    5.50
   7   5  -4   67.39    7.40
   7   5  -4   64.19    6.30
   7   5  -4   65.69    6.10
  -7  -5   4   76.99    5.40
  -7  -5   4   88.09    8.10
   6   5  -4   40.70    4.30
   6   5  -4   41.90    4.00
   6   5  -4   39.10    5.70
   6   5  -4   40.30    4.40
  -6  -5   4   47.70    4.90
  -6  -5   4   36.30    3.80
   5   5  -4   10.20    3.10
   5   5  -4   15.00    3.00
   5   5  -4    8.90    3.10
   5   5  -4    9.70    2.70
   5   5  -4    7.40    2.60
   5   5  -4    8.90    3.50
  -5  -5   4   13.50    3.50
  -5  -5   4   11.30    2.70
  -5  -5   4    8.50    2.70
   4   5  -4    5.20    2.50
   4   5  -4    5.00    2.70
   4   5  -4    4.60    2.30
   4   5  -4    5.40    2.20
   4   5  -4    3.40    2.20
  -4  -5   4    6.70    2.10
  -4  -5   4    7.70    2.30
  -4  -5   4    6.80    2.60
  -4  -5   4    5.10    2.10
  -4  -5   4    2.40    1.70
  -4  -5   4    1.90    1.80
   3   5  -4  223.48    7.40
   3   5  -4  234.48    7.70
   3   5  -4  231.28    7.60
   3   5  -4  233.68    8.10
   3   5  -4  223.38    7.80
  -3  -5   4  222.68    7.60
  -3  -5   4  226.68    7.70
  -3  -5   4  229.68    7.10
  -3  -5   4  233.88    7.90
  -3  -5   4  223.98    7.60
  -3  -5   4  217.68    7.30
   2   5  -4  309.87    9.20
   2   5  -4  299.57    9.20
   2   5  -4  281.87    9.50
   2   5  -4  307.67    9.50
   2   5  -4  306.07    9.00
  -2  -5   4  312.27    9.10
  -2  -5   4  307.67    9.20
  -2  -5   4  303.77    9.20
  -2  -5   4  302.97    9.10
  -2  -5   4  296.77    9.10
  -2  -5   4  299.17    9.50
   1   5  -4   -0.30    1.50
   1   5  -4    1.90    1.70
   1   5  -4   -0.80    2.20
   1   5  -4    1.40    1.70
   1   5  -4   -1.40    1.20
  -1  -5   4    0.30    1.60
  -1  -5   4    1.10    1.40
  -1  -5   4    0.40    1.20
  -1  -5   4   -0.40    1.00
  -1  -5   4    0.80    1.30
   0   5  -4  109.89    6.20
   0   5  -4  119.29    4.30
   0   5  -4  118.19    4.70
   0   5  -4  119.99    4.30
   0   5  -4  115.39    4.60
   0  -5   4  117.69    4.40
   0  -5   4  122.69    4.10
   0  -5   4  114.19    4.70
   0  -5   4  115.79    4.20
   0  -5   4  120.09    4.10
   0  -5   4  106.89    5.00
  -1   5  -4    0.80    1.50
  -1   5  -4    0.40    1.00
  -1   5  -4    0.30    1.20
  -1   5  -4   -0.80    3.00
  -1   5  -4    1.20    1.30
   1  -5   4    1.90    1.10
   1  -5   4   -0.80    1.10
   1  -5   4   -0.10    1.50
   1  -5   4   -0.40    1.10
   1  -5   4   -0.50    1.00
   1  -5   4    2.80    2.10
  -2   5  -4  630.04   19.80
  -2   5  -4  635.04   16.80
  -2   5  -4  611.94   17.60
  -2   5  -4  633.94   16.30
   2  -5   4  626.44   18.90
   2  -5   4  629.84   16.40
   2  -5   4  624.54   17.60
   2  -5   4  649.64   16.30
   2  -5   4  611.84   16.70
  -3   5  -4    1.40    1.80
  -3   5  -4    0.10    3.40
  -3   5  -4    3.60    1.30
   3  -5   4    1.60    2.00
   3  -5   4    1.40    1.60
   3  -5   4    1.60    1.30
   3  -5   4    2.20    2.40
   3  -5   4    2.20    1.20
  -4   5  -4    7.80    1.60
  -4   5  -4   11.30    4.40
  -4   5  -4    3.30    2.10
   4  -5   4    8.60    2.60
   4  -5   4    8.60    1.50
   4  -5   4    8.80    1.50
   4  -5   4    9.70    3.10
   4  -5   4    9.40    2.00
  -5   5  -4  326.37   15.10
  -5   5  -4  342.87    9.90
  -5   5  -4  340.97    9.50
   5  -5   4  338.07   10.10
   5  -5   4  346.17    9.50
   5  -5   4  325.37    9.30
   5  -5   4  343.67   11.90
  -6   5  -4   19.80    6.30
  -6   5  -4   22.80    2.50
   6  -5   4   25.70    2.60
   6  -5   4   22.10    2.20
   6  -5   4   22.40    3.00
  -7   5  -4    2.50    6.50
  -7   5  -4    5.80    2.60
   7  -5   4    2.70    3.90
   7  -5   4    2.30    2.10
   7  -5   4    6.40    2.80
   7  -5   4    5.10    2.80
   7  -5   4    6.10    3.60
  -8   5  -4    5.60    8.40
   8  -5   4   10.00    5.40
   8  -5   4    6.80    2.70
   8  -5   4    7.60    4.00
  -9   5  -4   15.60   11.00
   9  -5   4   11.40    6.70
   9  -5   4   10.90    3.30
   9   4  -4  165.38   11.00
   9   4  -4  163.08   10.50
  -9  -4   4  165.18   14.20
  -9  -4   4  184.68    8.10
   8   4  -4    1.60    4.80
   8   4  -4   -0.40    4.00
   8   4  -4    6.90    4.30
  -8  -4   4    9.20    5.80
  -8  -4   4    3.60    3.20
   7   4  -4   -3.50    6.20
   7   4  -4    0.30    3.30
   7   4  -4    1.30    3.20
   7   4  -4    4.50    3.70
   7   4  -4    1.20    3.30
  -7  -4   4    1.20    4.30
  -7  -4   4    0.10    2.60
   6   4  -4  128.29    6.20
   6   4  -4  117.99    6.50
   6   4  -4  122.29    7.10
   6   4  -4  125.89    6.40
   6   4  -4  120.19    8.50
   6   4  -4  122.29    6.50
  -6  -4   4  118.49    5.90
  -6  -4   4  129.19    7.10
   5   4  -4    2.20    2.60
   5   4  -4   -1.10    2.20
   5   4  -4   -0.80    2.50
   5   4  -4    1.70    3.40
   5   4  -4    1.60    2.50
   5   4  -4   -0.50    2.30
   5   4  -4    2.00    2.30
   5   4  -4    0.90    1.80
  -5  -4   4   -0.30    1.80
  -5  -4   4    3.70    2.20
  -5  -4   4    3.60    2.70
  -5  -4   4    0.30    1.50
   4   4  -4   89.49    4.50
   4   4  -4   81.29    5.10
   4   4  -4   89.19    5.10
   4   4  -4   86.79    4.60
   4   4  -4   94.49    4.30
   4   4  -4   86.79    4.30
  -4  -4   4   87.59    4.00
  -4  -4   4   91.79    4.90
  -4  -4   4   87.89    4.50
  -4  -4   4   84.59    4.90
  -4  -4   4   91.69    4.50
   3   4  -4  105.89    5.20
   3   4  -4  122.19    4.80
   3   4  -4  118.19    4.90
   3   4  -4  125.09    5.50
   3   4  -4  127.09    5.20
   3   4  -4  122.89    4.50
  -3  -4   4  118.59    4.60
  -3  -4   4  123.09    4.90
  -3  -4   4  119.59    4.80
  -3  -4   4  120.39    4.60
  -3  -4   4  115.29    4.70
  -3  -4   4  114.99    5.00
   2   4  -4    4.80    2.30
   2   4  -4    5.90    1.70
   2   4  -4    5.60    2.00
   2   4  -4    4.40    1.60
   2   4  -4    8.00    1.30
  -2  -4   4    4.60    1.60
  -2  -4   4    7.00    1.30
  -2  -4   4    6.50    1.60
  -2  -4   4    5.70    1.60
  -2  -4   4    5.80    1.50
  -2  -4   4    6.50    1.70
   1   4  -4 1053.79   28.30
   1   4  -4 1058.09   27.70
   1   4  -4 1088.69   27.70
   1   4  -4 1090.59   27.90
  -1  -4   4 1028.80   27.50
  -1  -4   4 1062.29   27.70
  -1  -4   4 1053.39   28.10
  -1  -4   4 1071.39   27.90
  -1  -4   4 1054.49   27.70
  -1  -4   4 1065.69   27.70
   0   4  -4   25.40    2.60
   0   4  -4   16.90    3.20
   0   4  -4   20.30    2.10
   0   4  -4   23.00    2.20
   0   4  -4   27.20    2.50
   0  -4   4   23.50    2.50
   0  -4   4   20.40    2.30
   0  -4   4   20.20    2.10
   0  -4   4   21.10    2.00
   0  -4   4   21.40    3.00
   0  -4   4   22.90    2.90
  -1   4  -4 1481.55   40.00
  -1   4  -4 1481.25   37.90
  -1   4  -4 1513.55   38.50
  -1   4  -4 1497.05   37.60
  -1   4  -4 1509.95   37.50
   1  -4   4 1498.15   37.60
   1  -4   4 1334.67   38.10
   1  -4   4 1498.55   37.60
   1  -4   4 1543.95   37.60
   1  -4   4 1442.36   39.30
   1  -4   4 1490.35   38.40
  -2   4  -4  699.03   18.40
  -2   4  -4  683.53   21.20
  -2   4  -4  720.13   17.90
  -2   4  -4  706.33   19.30
   2  -4   4  722.13   19.40
   2  -4   4  699.73   18.20
   2  -4   4  676.13   18.30
   2  -4   4  708.93   18.00
   2  -4   4  696.03   20.50
  -3   4  -4   18.00    2.30
  -3   4  -4   15.30    4.00
  -3   4  -4   15.10    1.80
  -3   4  -4   13.60    1.20
   3  -4   4   14.00    3.00
   3  -4   4   13.30    2.20
   3  -4   4   17.10    1.90
   3  -4   4   14.20    1.50
   3  -4   4   16.70    1.40
  -4   4  -4    2.80    3.70
  -4   4  -4   -0.10    1.10
  -4   4  -4    0.20    1.00
   4  -4   4   -1.20    1.90
   4  -4   4    1.60    1.50
   4  -4   4   -0.10    0.90
   4  -4   4    1.80    2.20
   4  -4   4    4.60    2.30
   4  -4   4    0.20    1.10
  -5   4  -4  145.39   10.10
  -5   4  -4  141.49    5.00
   5  -4   4  139.89    4.80
   5  -4   4  146.69    7.00
   5  -4   4  144.89    5.20
   5  -4   4  134.79    7.70
   5  -4   4  138.79    4.40
  -6   4  -4   13.00    2.20
  -6   4  -4    9.90    5.60
   6  -4   4   12.30    2.00
   6  -4   4    8.60    1.90
   6  -4   4   10.40    1.70
   6  -4   4    9.90    2.30
   6  -4   4   14.50    3.70
   6  -4   4   11.30    2.20
   6  -4   4   12.50    2.20
  -7   4  -4   47.70    8.30
   7  -4   4   39.90    4.40
   7  -4   4   38.80    4.40
   7  -4   4   45.10    3.80
   7  -4   4   35.20    4.80
   7  -4   4   38.80    4.40
   7  -4   4   32.90    3.60
   7  -4   4   44.20    3.50
   7  -4   4   41.30    4.80
  -8   4  -4   46.40    9.80
   8  -4   4   53.99    4.30
   8  -4   4   62.99    8.20
   8  -4   4   55.09    4.70
  -9   4  -4   18.40   10.80
   9  -4   4    2.50    2.80
   9  -4   4   -1.90    6.00
   9   3  -4    6.40    5.10
   9   3  -4    5.40    5.30
  -9  -3   4   -0.30    7.20
  -9  -3   4    4.50    3.50
   8   3  -4   14.20    4.20
   8   3  -4   17.30    4.20
   8   3  -4   10.00    4.30
   8   3  -4   24.60    5.40
  -8  -3   4   23.50    5.80
  -8  -3   4   13.30    3.30
   7   3  -4   -0.20    2.90
   7   3  -4   -3.30    6.60
   7   3  -4   -0.20    3.40
   7   3  -4    3.60    3.50
   7   3  -4   -4.10    3.80
  -7  -3   4    6.40    4.10
  -7  -3   4    4.70    2.60
   6   3  -4   48.70    4.70
   6   3  -4   43.80    4.60
   6   3  -4   48.20    4.50
   6   3  -4   50.89    7.80
   6   3  -4   46.60    4.80
   6   3  -4   43.10    5.30
   6   3  -4   49.80    4.80
  -6  -3   4   49.30    5.40
  -6  -3   4   44.70    4.00
   5   3  -4   15.80    3.10
   5   3  -4   14.00    3.90
   5   3  -4   16.40    2.60
   5   3  -4   15.30    2.80
   5   3  -4   15.40    2.70
   5   3  -4   14.70    2.00
   5   3  -4   17.70    2.60
   5   3  -4   15.30    2.50
  -5  -3   4   15.40    2.80
  -5  -3   4   15.80    2.50
  -5  -3   4   10.40    1.70
   4   3  -4  322.07    9.40
   4   3  -4  323.37    9.70
   4   3  -4  318.67   10.50
   4   3  -4  312.47    9.80
   4   3  -4  320.57   10.50
   4   3  -4  326.57   10.00
   4   3  -4  325.47    9.80
  -4  -3   4  313.77   10.10
  -4  -3   4  314.27    9.50
  -4  -3   4  319.37    9.80
  -4  -3   4  319.67    9.70
   3   3  -4  757.92   19.60
   3   3  -4  719.83   20.10
   3   3  -4  720.13   19.10
   3   3  -4  723.23   19.60
   3   3  -4  716.43   19.50
   3   3  -4  735.53   20.10
  -3  -3   4  709.03   19.40
  -3  -3   4  718.93   19.60
  -3  -3   4  725.83   19.40
  -3  -3   4  728.13   19.60
  -3  -3   4  731.23   19.50
   2   3  -4   60.69    3.30
   2   3  -4   55.19    3.60
   2   3  -4   51.29    3.80
   2   3  -4   46.90    4.20
   2   3  -4   55.49    3.40
   2   3  -4   53.69    2.70
  -2  -3   4   57.29    3.10
  -2  -3   4   50.29    3.20
  -2  -3   4   53.99    2.80
  -2  -3   4   53.19    3.10
  -2  -3   4   52.99    3.00
   1   3  -4   39.80    2.90
   1   3  -4   46.30    2.40
   1   3  -4   41.70    2.80
   1   3  -4   40.80    3.00
   1   3  -4   31.40    3.50
   1   3  -4   42.70    2.70
  -1  -3   4   42.50    2.40
  -1  -3   4   40.50    2.40
  -1  -3   4   42.40    3.20
  -1  -3   4   40.90    2.30
  -1  -3   4   41.80    2.40
   0   3  -4   -0.50    1.10
   0   3  -4   -0.50    1.00
   0   3  -4   -0.10    1.00
   0   3  -4   -1.50    2.00
   0   3  -4    0.40    1.30
   0  -3   4    1.80    0.90
   0  -3   4    2.00    1.30
   0  -3   4   -2.60    1.70
   0  -3   4    1.30    1.00
   0  -3   4    0.40    0.90
  -1   3  -4   48.70    2.40
  -1   3  -4   48.30    1.90
  -1   3  -4   38.90    4.50
   1  -3   4   45.20    2.10
   1  -3   4   36.80    4.20
   1  -3   4   50.39    3.20
   1  -3   4   50.39    2.30
   1  -3   4   45.40    1.80
  -2   3  -4  449.86   13.10
  -2   3  -4  452.65   15.00
  -2   3  -4  456.05   12.00
   2  -3   4  471.05   13.30
   2  -3   4  445.56   14.20
   2  -3   4  458.35   12.10
   2  -3   4  473.65   12.10
  -3   3  -4    6.50    1.00
  -3   3  -4   10.20    3.70
   3  -3   4    9.70    2.20
   3  -3   4    8.50    2.20
   3  -3   4    9.40    1.20
   3  -3   4    7.80    1.10
   3  -3   4    6.80    1.80
  -4   3  -4    4.50    3.40
   4  -3   4    3.50    2.10
   4  -3   4    3.60    0.80
   4  -3   4    4.50    1.20
   4  -3   4    3.00    1.10
   4  -3   4    3.70    1.00
   4  -3   4    4.00    2.30
   4  -3   4    6.80    2.80
  -5   3  -4   92.79    3.70
  -5   3  -4   94.39    8.60
   5  -3   4   90.19    5.50
   5  -3   4   93.09    3.20
   5  -3   4   96.29    3.90
   5  -3   4   92.99    4.00
   5  -3   4   87.39    3.70
   5  -3   4   95.49    6.00
  -6   3  -4   -5.40    5.00
  -6   3  -4    0.10    1.80
   6  -3   4   -3.90    2.10
   6  -3   4    0.80    2.10
   6  -3   4    1.20    1.90
   6  -3   4   -2.30    1.90
   6  -3   4   -1.30    2.30
   6  -3   4    3.60    2.30
   6  -3   4    2.10    3.40
   6  -3   4   -0.80    1.70
  -7   3  -4  230.58    7.50
  -7   3  -4  229.98   14.60
   7  -3   4  218.58    7.30
   7  -3   4  229.68   10.60
   7  -3   4  227.88    8.70
   7  -3   4  233.18    7.60
   7  -3   4  222.78    7.70
   7  -3   4  226.08    7.80
   7  -3   4  223.68    8.10
   7  -3   4  234.38    8.30
  -8   3  -4   67.69    4.60
  -8   3  -4   73.69   10.20
   8  -3   4   66.09    4.50
   8  -3   4   68.89    8.80
   8  -3   4   64.49    5.80
   8  -3   4   63.39    6.30
   8  -3   4   61.79    6.40
  -9   3  -4   30.40   11.10
  -9   3  -4   19.00    3.50
   9  -3   4   15.60    6.80
   9  -3   4   15.30    3.30
  10   2  -4   11.30    9.10
  10   2  -4   -3.80    6.50
  10   2  -4   -1.10    7.10
 -10  -2   4    5.10    4.10
   9   2  -4    2.40    5.30
   9   2  -4    7.20    6.90
   9   2  -4    3.10    5.10
   9   2  -4    4.30    4.80
   9   2  -4    7.10    6.50
  -9  -2   4   -1.40    3.20
   8   2  -4   -1.30    3.60
   8   2  -4    6.90    4.20
   8   2  -4   -1.90    3.80
   8   2  -4    7.90    5.20
   8   2  -4    4.40    9.30
   8   2  -4    2.90    4.80
  -8  -2   4    4.40    4.90
  -8  -2   4   -0.60    2.70
   7   2  -4   79.69    6.00
   7   2  -4   68.09    6.70
   7   2  -4   68.39    6.10
   7   2  -4   79.59    6.30
   7   2  -4   78.99    6.10
   7   2  -4   71.19   10.80
  -7  -2   4   80.79    5.00
  -7  -2   4   91.29    7.00
   6   2  -4    2.30    2.30
   6   2  -4    3.10    4.90
   6   2  -4    3.10    2.60
   6   2  -4    0.80    2.60
   6   2  -4    0.20    2.60
   6   2  -4   -0.40    2.50
   6   2  -4    2.80    3.10
  -6  -2   4   -0.80    2.20
  -6  -2   4    1.00    2.90
   5   2  -4   17.00    3.00
   5   2  -4   21.70    2.20
   5   2  -4   20.70    2.40
   5   2  -4   17.90    2.60
   5   2  -4   20.80    4.20
   5   2  -4   24.90    3.10
   5   2  -4   21.80    2.80
   5   2  -4   22.10    2.20
   5   2  -4   21.50    2.50
  -5  -2   4   22.10    2.80
  -5  -2   4   18.10    2.80
   4   2  -4   10.90    1.60
   4   2  -4   11.60    2.00
   4   2  -4   12.50    1.50
   4   2  -4   15.70    2.20
   4   2  -4   14.80    2.50
   4   2  -4   14.90    2.40
   4   2  -4   14.10    2.20
  -4  -2   4   16.50    2.50
  -4  -2   4   15.80    2.00
  -4  -2   4   11.70    2.10
  -4  -2   4   11.60    1.40
   3   2  -4   62.59    3.60
   3   2  -4   52.19    3.10
   3   2  -4   49.40    3.70
   3   2  -4   55.49    3.90
   3   2  -4   54.59    2.50
   3   2  -4   56.79    3.40
   3   2  -4   54.09    3.40
  -3  -2   4   55.79    2.80
  -3  -2   4   55.49    3.10
  -3  -2   4   52.29    2.90
   2   2  -4    0.60    1.40
   2   2  -4    0.50    1.60
   2   2  -4    2.90    1.50
   2   2  -4    1.00    1.80
   2   2  -4    1.10    1.30
   2   2  -4    1.40    0.90
   2   2  -4    3.90    2.10
  -2  -2   4   -0.50    1.10
  -2  -2   4    1.50    1.40
  -2  -2   4    2.10    1.70
  -2  -2   4    0.00    1.00
  -2  -2   4    2.50    1.50
   1   2  -4  683.63   17.60
   1   2  -4  681.23   17.60
   1   2  -4  664.43   17.50
   1   2  -4  674.03   17.70
   1   2  -4  631.14   18.40
   1   2  -4  689.13   17.30
  -1  -2   4  686.23   17.50
  -1  -2   4  670.53   18.10
  -1  -2   4  671.63   17.80
  -1  -2   4  661.73   17.40
  -1  -2   4  664.73   17.20
   0   2  -4  125.69    3.80
   0   2  -4  127.59    3.70
   0   2  -4  130.39    4.00
   0   2  -4  127.59    3.70
   0   2  -4  116.79    4.70
   0   2  -4  127.19    3.80
   0  -2   4  129.59    4.00
   0  -2   4  120.39    3.60
   0  -2   4  129.59    3.90
   0  -2   4  127.99    3.70
   0  -2   4  120.19    4.70
  -1   2  -4  132.49    4.60
  -1   2  -4  135.09    3.90
  -1   2  -4  125.69    5.80
  -1   2  -4  138.59    3.70
   1  -2   4  135.99    3.80
   1  -2   4  137.59    4.80
   1  -2   4  135.69    3.80
   1  -2   4  132.69    4.00
   1  -2   4  137.59    4.90
  -2   2  -4  734.23   18.30
  -2   2  -4  682.73   20.90
   2  -2   4  710.53   20.30
   2  -2   4  723.03   19.90
   2  -2   4  733.83   18.30
   2  -2   4  730.63   18.60
   2  -2   4  726.23   19.70
  -3   2  -4    4.50    0.70
  -3   2  -4    3.30    3.20
  -3   2  -4    3.00    1.10
   3  -2   4    4.90    0.80
   3  -2   4    3.40    1.80
   3  -2   4    5.60    2.50
   3  -2   4    6.10    1.00
   3  -2   4    2.90    1.70
   3  -2   4    4.40    1.00
  -4   2  -4   17.60    1.60
  -4   2  -4   14.40    1.70
  -4   2  -4   17.90    4.10
   4  -2   4   18.70    2.80
   4  -2   4   17.20    1.50
   4  -2   4   18.40    1.60
   4  -2   4   16.10    1.80
   4  -2   4   26.40    3.40
   4  -2   4   18.80    1.80
   4  -2   4   11.80    1.40
   4  -2   4   18.10    1.70
   4  -2   4   15.10    2.70
   4  -2   4   15.40    1.70
  -5   2  -4    4.80    4.30
  -5   2  -4    3.40    1.80
   5  -2   4    2.60    2.90
   5  -2   4    2.20    2.30
   5  -2   4    2.40    1.60
   5  -2   4    6.60    3.70
   5  -2   4   -0.60    1.90
   5  -2   4    2.10    1.20
   5  -2   4    4.60    2.20
   5  -2   4    4.30    1.30
  -6   2  -4   51.89    6.90
  -6   2  -4   50.09    3.20
   6  -2   4   46.80    5.90
   6  -2   4   53.59    8.10
   6  -2   4   50.59    3.70
   6  -2   4   48.40    3.20
   6  -2   4   39.80    3.20
   6  -2   4   47.50    4.20
   6  -2   4   50.09    3.70
  -7   2  -4   -2.10    1.90
  -7   2  -4    0.90    6.60
   7  -2   4   -3.20    3.80
   7  -2   4   -2.80    2.50
   7  -2   4    1.40    2.50
   7  -2   4   -4.60    3.70
   7  -2   4    0.60    3.10
   7  -2   4   -1.00    2.60
   7  -2   4   -0.30    2.40
  -8   2  -4   19.10    2.90
  -8   2  -4   30.60    8.80
   8  -2   4   26.10    6.00
   8  -2   4   13.60    3.80
   8  -2   4   14.20    4.50
   8  -2   4   23.40    3.80
  -9   2  -4    0.90   10.30
  -9   2  -4    6.40    3.10
   9  -2   4    5.90    2.80
   9  -2   4    3.10    7.40
  10   1  -4    8.70    7.00
  10   1  -4   24.80    8.60
  10   1  -4   20.90    6.60
 -10  -1   4   16.60    4.30
   9   1  -4    7.80    5.60
   9   1  -4    3.50    6.40
   9   1  -4    4.30    4.90
   9   1  -4    8.20    8.20
  -9  -1   4    7.80    3.70
   8   1  -4   16.10    4.50
   8   1  -4    5.90    3.70
   8   1  -4    3.70    4.90
   8   1  -4    9.30    4.60
   8   1  -4    9.50    4.10
  -8  -1   4    7.90    3.10
   7   1  -4  187.58    8.00
   7   1  -4  199.48    8.70
   7   1  -4  187.98    8.00
   7   1  -4  188.48    9.20
   7   1  -4  191.38    8.70
   7   1  -4  199.58    8.90
   7   1  -4  173.98   12.70
   7   1  -4  190.08    9.10
  -7  -1   4  192.58    7.40
   6   1  -4    2.90    2.50
   6   1  -4    2.40    2.80
   6   1  -4    2.10    5.10
   6   1  -4    2.30    2.80
   6   1  -4    6.00    1.80
   6   1  -4    2.90    3.20
   6   1  -4    2.10    2.60
   6   1  -4    0.10    2.50
   6   1  -4    7.40    2.60
   6   1  -4    2.50    1.50
  -6  -1   4    1.80    2.80
  -6  -1   4    1.40    2.30
   5   1  -4   23.50    3.60
   5   1  -4   16.90    4.00
   5   1  -4   18.10    3.00
   5   1  -4   24.40    2.90
   5   1  -4   18.70    2.40
   5   1  -4   19.10    2.30
   5   1  -4   20.10    2.20
   5   1  -4   19.10    2.40
   5   1  -4   22.40    2.10
  -5  -1   4   19.20    2.60
  -5  -1   4   18.20    2.40
   4   1  -4   28.60    2.90
   4   1  -4   29.60    2.40
   4   1  -4   31.60    3.60
   4   1  -4   32.40    3.40
   4   1  -4   28.70    2.20
   4   1  -4   29.90    3.10
   4   1  -4   27.40    2.40
   4   1  -4   32.50    3.10
  -4  -1   4   27.00    3.00
  -4  -1   4   31.10    2.90
   3   1  -4  155.08    4.80
   3   1  -4  160.68    6.00
   3   1  -4  171.08    6.10
   3   1  -4  169.68    5.50
   3   1  -4  166.68    5.60
   3   1  -4  163.28    5.60
  -3  -1   4  159.18    5.00
  -3  -1   4  164.58    6.30
  -3  -1   4  161.08    5.40
  -3  -1   4  164.48    6.20
  -3  -1   4  160.38    5.70
   2   1  -4 1258.57   32.60
   2   1  -4 1285.87   32.60
   2   1  -4 1266.07   32.80
   2   1  -4 1302.97   32.60
   2   1  -4 1316.47   33.10
  -2  -1   4 1251.87   31.90
  -2  -1   4 1262.57   32.70
  -2  -1   4 1250.67   32.90
  -2  -1   4 1213.58   32.40
  -2  -1   4 1255.77   33.10
   1   1  -4   15.80    1.10
   1   1  -4   14.80    2.00
   1   1  -4   16.80    1.30
   1   1  -4   16.40    1.10
   1   1  -4   14.50    1.30
  -1  -1   4   14.80    0.80
  -1  -1   4   15.90    0.80
  -1  -1   4   15.00    1.50
  -1  -1   4   16.30    1.70
  -1  -1   4   15.40    1.10
   0   1  -4  328.27   10.50
   0   1  -4  347.57    9.10
   0   1  -4  349.96    9.10
   0   1  -4  357.06    9.10
   0   1  -4  355.86    9.20
   0  -1   4  356.36    9.30
   0  -1   4  345.87    9.40
   0  -1   4  341.27    9.90
   0  -1   4  357.36    9.20
   0  -1   4  359.76    9.40
   0  -1   4  324.97    9.20
  -1   1  -4  658.43   16.90
  -1   1  -4  663.63   17.10
   1  -1   4  665.53   17.90
   1  -1   4  650.13   17.10
   1  -1   4  692.23   17.10
   1  -1   4  684.93   16.90
   1  -1   4  650.73   18.10
  -2   1  -4  322.77   10.30
  -2   1  -4  338.17    8.50
  -2   1  -4  337.67    9.00
   2  -1   4  323.47   10.50
   2  -1   4  320.67   10.00
   2  -1   4  332.87    8.80
   2  -1   4  318.07    8.90
   2  -1   4  329.47    8.50
  -3   1  -4  272.27    7.20
  -3   1  -4  270.57    7.50
  -3   1  -4  270.97    7.80
  -3   1  -4  267.77    9.20
  -3   1  -4  256.17   10.00
   3  -1   4  250.47    7.40
   3  -1   4  261.47    8.80
   3  -1   4  264.17    8.80
   3  -1   4  276.77    7.50
   3  -1   4  262.97    7.10
  -4   1  -4   25.90    2.90
  -4   1  -4   27.20    2.10
  -4   1  -4   24.80    4.30
  -4   1  -4   30.80    3.70
   4  -1   4   25.80    2.10
   4  -1   4   33.60    3.60
   4  -1   4   25.20    1.50
   4  -1   4   26.20    2.60
   4  -1   4   27.90    3.80
   4  -1   4   27.10    1.70
  -5   1  -4   42.80    5.30
  -5   1  -4   45.80    5.90
  -5   1  -4   42.10    3.00
  -5   1  -4   40.30    4.10
   5  -1   4   44.50    2.60
   5  -1   4   54.99    6.20
   5  -1   4   42.60    3.60
   5  -1   4   43.40    4.90
   5  -1   4   37.50    3.90
   5  -1   4   44.20    2.30
   5  -1   4   43.60    3.20
  -6   1  -4    3.40    1.90
  -6   1  -4    4.90    5.10
  -6   1  -4    0.20    3.70
   6  -1   4   13.70    4.80
   6  -1   4    7.90    2.00
   6  -1   4    8.40    3.30
   6  -1   4    8.00    2.40
   6  -1   4    5.80    2.70
   6  -1   4    8.70    1.90
   6  -1   4    8.70    2.40
   6  -1   4    1.80    3.10
  -7   1  -4    6.70    6.60
  -7   1  -4    9.30    2.30
   7  -1   4    9.90    4.30
   7  -1   4    9.20    2.60
   7  -1   4    5.20    3.40
   7  -1   4   11.70    4.00
   7  -1   4    6.30    2.40
   7  -1   4    8.30    3.10
   7  -1   4    7.00    3.00
  -8   1  -4   12.20    8.50
  -8   1  -4   12.10    2.90
   8  -1   4   21.70    6.70
   8  -1   4   14.70    4.00
   8  -1   4   23.20    4.70
   8  -1   4   21.00    5.70
  -9   1  -4   61.79   11.80
  -9   1  -4   48.00    4.80
   9  -1   4   34.80    8.20
   9  -1   4   56.19    8.90
  10   0  -4   12.20    7.30
  10   0  -4   10.40    7.90
  10   0  -4   22.10    7.70
  10   0  -4   14.90    6.50
 -10   0   4   18.40    4.30
   9   0  -4  124.29   10.10
   9   0  -4  117.99    9.40
   9   0  -4   93.59   11.00
   9   0  -4  102.09   10.30
   9   0  -4  113.09    8.70
  -9   0   4  121.89    6.80
   8   0  -4   30.40    4.50
   8   0  -4   28.70    5.40
   8   0  -4   33.20    5.10
   8   0  -4   27.50    4.20
   8   0  -4   37.30    5.70
  -8   0   4   28.70    3.50
   7   0  -4  209.88    9.00
   7   0  -4  221.08    9.10
   7   0  -4  225.48    9.00
   7   0  -4  236.88    9.20
   7   0  -4  232.18   10.30
   7   0  -4  227.38   16.60
   7   0  -4  224.98    9.90
   7   0  -4  225.88    8.90
  -7   0   4  222.48    8.10
   6   0  -4   54.49    5.50
   6   0  -4   51.09    4.80
   6   0  -4   59.09    4.80
   6   0  -4   68.89    4.30
   6   0  -4   58.69    4.80
   6   0  -4   58.49    5.70
   6   0  -4   59.99    4.70
   6   0  -4   57.79    8.70
   6   0  -4   56.09    3.30
  -6   0   4   53.89    4.10
   5   0  -4  107.59    4.70
   5   0  -4  106.69    5.00
   5   0  -4  105.69    4.80
   5   0  -4  103.89    4.30
   5   0  -4  106.29    5.70
   5   0  -4  110.19    4.90
   5   0  -4  101.59    4.30
   5   0  -4  105.59    4.70
   5   0  -4   83.29    6.50
  -5   0   4  107.29    5.40
  -5   0   4  104.29    4.70
  -5   0   4  105.29    4.80
   4   0  -4   33.30    3.60
   4   0  -4   38.50    2.80
   4   0  -4   36.90    2.60
   4   0  -4   39.10    3.10
   4   0  -4   37.20    2.40
   4   0  -4   37.70    2.40
  -4   0   4   31.10    3.50
  -4   0   4   36.20    2.90
  -4   0   4   34.10    3.00
  -4   0   4   40.10    3.60
   3   0  -4   -0.60    1.10
   3   0  -4   -0.40    1.60
   3   0  -4    0.60    1.00
   3   0  -4    0.10    1.20
   3   0  -4    3.30    1.90
   3   0  -4   -0.80    1.70
   3   0  -4   -0.50    1.00
  -3   0   4   -1.70    1.70
  -3   0   4    1.10    1.80
  -3   0   4    1.30    1.50
  -3   0   4    0.20    1.40
  -3   0   4    1.90    1.30
   2   0  -4  610.74   16.10
   2   0  -4  581.34   16.30
   2   0  -4  639.44   16.00
   2   0  -4  624.14   16.70
  -2   0   4  601.04   16.00
  -2   0   4  579.04   16.80
  -2   0   4  566.34   15.70
  -2   0   4  598.04   16.00
  -2   0   4  614.24   16.30
   1   0  -4 1398.76   35.20
   1   0  -4 1362.66   34.50
   1   0  -4 1384.56   34.50
   1   0  -4 1393.86   34.40
   1   0  -4 1365.56   34.20
  -1   0   4 1289.07   34.50
  -1   0   4 1295.87   34.10
  -1   0   4 1348.77   35.10
  -1   0   4 1391.36   34.50
  -1   0   4 1388.46   34.70
  -1   0   4 1282.47   34.20
   0   0  -4 1268.37   32.00
   0   0  -4 1293.07   31.90
   0   0  -4 1288.97   31.90
   0   0  -4 1193.98   33.00
   0   0  -4 1226.08   32.30
   0   0   4 1224.98   31.90
   0   0   4 1240.38   32.20
   0   0   4 1299.97   32.10
   0   0   4 1286.47   32.00
   0   0   4 1232.58   32.70
   0   0   4 1315.47   32.00
  -1   0  -4  233.28    6.10
  -1   0  -4  228.38    7.30
  -1   0  -4  217.58    7.60
  -1   0  -4  233.18    6.40
  -1   0  -4  233.28    6.70
   1   0   4  235.08    6.40
   1   0   4  239.58    6.60
   1   0   4  235.48    7.40
   1   0   4  246.98    6.10
   1   0   4  237.58    6.30
   1   0   4  239.68    7.20
  -2   0  -4   26.90    2.00
  -2   0  -4   22.30    2.70
  -2   0  -4   20.60    3.10
  -2   0  -4   26.60    2.40
  -2   0  -4   27.10    1.90
   2   0   4   31.60    2.30
   2   0   4   22.00    3.20
   2   0   4   24.30    2.50
   2   0   4   26.70    1.70
   2   0   4   18.40    1.70
  -3   0  -4   28.50    2.20
  -3   0  -4   30.60    2.20
  -3   0  -4   28.00    4.50
  -3   0  -4   29.10    2.60
  -3   0  -4   31.40    3.70
   3   0   4   33.00    3.10
   3   0   4   33.70    3.20
   3   0   4   33.00    2.50
   3   0   4   29.60    2.40
  -4   0  -4  101.69    4.70
  -4   0  -4   92.59    3.90
  -4   0  -4   95.09    3.80
  -4   0  -4   87.39    6.40
  -4   0  -4   92.49    5.60
   4   0   4   95.69    5.00
   4   0   4   91.39    3.80
   4   0   4   91.19    3.10
   4   0   4   97.89    4.30
   4   0   4   97.49    3.20
   4   0   4   96.59    5.40
  -5   0  -4   73.09    6.40
  -5   0  -4   76.89    5.10
  -5   0  -4   75.09    3.80
  -5   0  -4   75.19    7.30
   5   0   4   73.99    4.00
   5   0   4   65.49    4.10
   5   0   4   73.79    3.10
   5   0   4   70.09    6.20
   5   0   4   74.69    4.50
  -6   0  -4    5.40    3.40
  -6   0  -4    5.40    1.90
  -6   0  -4    8.20    4.00
  -6   0  -4    4.50    5.10
   6   0   4    3.40    2.70
   6   0   4    6.90    4.30
   6   0   4    6.20    1.80
   6   0   4    3.10    2.50
   6   0   4    5.80    2.20
   6   0   4    6.20    2.70
  -7   0  -4    4.40    4.40
  -7   0  -4    3.00    4.80
  -7   0  -4    7.60    2.40
  -7   0  -4    3.30    6.20
   7   0   4    0.50    4.60
   7   0   4    5.30    3.50
   7   0   4    9.80    6.30
   7   0   4    9.00    3.60
   7   0   4    7.60    2.80
   7   0   4    2.50    3.00
   7   0   4    6.10    3.10
  -8   0  -4   -2.80    5.50
  -8   0  -4    1.50    2.40
  -8   0  -4    0.90    8.10
   8   0   4   12.30    7.00
   8   0   4    2.80    4.00
   8   0   4    3.90    4.90
   8   0   4   -0.20    4.60
  -9   0  -4    4.20    3.10
   9   0   4    3.60    8.20
  10  -1  -4    7.30    6.10
  10  -1  -4    4.90    7.80
  10  -1  -4    7.60    7.40
  10  -1  -4   11.20    6.80
 -10   1   4    0.80    4.20
   9  -1  -4    5.90    5.00
   9  -1  -4    3.10    5.60
   9  -1  -4   -1.50    4.40
   9  -1  -4    4.60    5.90
   9  -1  -4   -6.60    6.00
  -9   1   4   -1.60    3.40
   8  -1  -4   20.00    4.30
   8  -1  -4   21.50    4.10
   8  -1  -4   22.50    5.70
   8  -1  -4   21.90    4.70
   8  -1  -4   19.30    5.30
  -8   1   4   22.90    3.30
   7  -1  -4   35.00    4.50
   7  -1  -4   28.50    3.90
   7  -1  -4   34.80    4.90
   7  -1  -4   35.20    4.10
   7  -1  -4   30.00    4.60
   7  -1  -4   30.40    3.80
   7  -1  -4   32.30    3.90
  -7   1   4   37.30    3.40
   6  -1  -4   57.29    4.70
   6  -1  -4   51.09    5.10
   6  -1  -4   57.19    5.60
   6  -1  -4   44.50    4.50
   6  -1  -4   49.50    3.70
   6  -1  -4   38.80    3.00
   6  -1  -4   50.79    4.90
   6  -1  -4   47.10    3.00
   6  -1  -4   45.80    6.50
  -6   1   4   48.60    4.50
  -6   1   4   49.99    4.10
  -6   1   4   53.29    5.30
   5  -1  -4   36.10    5.20
   5  -1  -4   36.00    4.30
   5  -1  -4   34.40    3.20
   5  -1  -4   32.10    3.40
   5  -1  -4   33.00    2.50
   5  -1  -4   35.90    2.60
   5  -1  -4   29.40    3.50
  -5   1   4   35.60    3.80
  -5   1   4   33.70    3.30
  -5   1   4   33.90    3.10
  -5   1   4   35.40    3.30
   4  -1  -4    5.00    2.00
   4  -1  -4    7.30    3.20
   4  -1  -4    6.10    1.10
   4  -1  -4    7.10    1.20
   4  -1  -4    8.20    1.50
   4  -1  -4    6.90    1.70
   4  -1  -4    6.50    1.70
  -4   1   4    5.80    1.60
  -4   1   4    3.40    1.30
  -4   1   4    5.70    1.90
  -4   1   4    5.70    2.10
  -4   1   4    5.80    1.70
   3  -1  -4   24.00    2.50
   3  -1  -4   28.00    3.50
   3  -1  -4   26.90    2.20
   3  -1  -4   25.40    2.10
   3  -1  -4   26.50    1.80
  -3   1   4   25.60    1.90
  -3   1   4   24.70    2.40
  -3   1   4   26.70    3.50
  -3   1   4   24.50    2.30
  -3   1   4   24.40    3.00
  -3   1   4   22.90    2.50
   2  -1  -4    0.80    1.80
   2  -1  -4    0.70    0.90
   2  -1  -4   -0.60    1.10
   2  -1  -4    1.20    1.10
   2  -1  -4   -0.50    1.30
  -2   1   4   -2.00    1.40
  -2   1   4   -1.90    1.20
  -2   1   4    0.90    1.00
  -2   1   4   -0.50    1.20
  -2   1   4    0.40    1.60
  -2   1   4   -0.70    0.90
   1  -1  -4    6.80    1.10
   1  -1  -4    6.50    1.00
   1  -1  -4    7.50    1.70
   1  -1  -4    6.50    1.00
   1  -1  -4    5.70    1.10
  -1   1   4    7.00    1.10
  -1   1   4    6.50    1.00
  -1   1   4    6.80    1.20
  -1   1   4    5.40    1.50
  -1   1   4    6.70    1.00
  -1   1   4    7.80    1.10
   0  -1  -4   20.30    1.70
   0  -1  -4   20.00    1.50
   0  -1  -4   18.20    2.30
   0  -1  -4   22.00    1.80
   0  -1  -4   26.10    3.10
   0   1   4   20.70    2.20
   0   1   4   19.60    1.30
   0   1   4   20.90    1.80
   0   1   4   18.90    1.40
   0   1   4   20.10    1.90
   0   1   4   20.80    1.60
  -1  -1  -4    9.70    1.20
  -1  -1  -4    7.90    1.60
  -1  -1  -4    8.50    1.40
  -1  -1  -4    6.50    2.60
  -1  -1  -4    6.20    2.20
   1   1   4   12.90    2.10
   1   1   4    7.90    1.10
   1   1   4    8.00    1.40
   1   1   4    7.20    1.20
   1   1   4    7.20    0.90
   1   1   4   10.80    1.90
  -2  -1  -4   37.00    2.30
  -2  -1  -4   35.90    1.80
  -2  -1  -4   31.60    3.60
  -2  -1  -4   38.80    2.80
  -2  -1  -4   30.90    3.50
  -2  -1  -4   38.60    2.30
   2   1   4   38.40    2.90
   2   1   4   36.30    2.50
   2   1   4   40.20    2.40
   2   1   4   36.00    1.70
   2   1   4   40.40    3.00
  -3  -1  -4   26.20    4.10
  -3  -1  -4   23.70    1.70
  -3  -1  -4   29.00    3.60
  -3  -1  -4   22.80    2.20
  -3  -1  -4   19.70    2.20
   3   1   4   22.30    2.50
   3   1   4   22.70    2.90
   3   1   4   25.70    1.80
   3   1   4   22.20    3.60
   3   1   4   25.60    2.50
  -4  -1  -4   76.39    6.00
  -4  -1  -4   81.09    4.20
  -4  -1  -4   76.49    5.50
  -4  -1  -4   75.59    4.60
  -4  -1  -4   78.89    3.20
  -4  -1  -4   80.99    4.00
   4   1   4   85.89    4.20
   4   1   4   84.49    3.80
   4   1   4   81.09    3.30
   4   1   4   82.19    5.10
   4   1   4   70.19    4.60
  -5  -1  -4   38.30    3.40
  -5  -1  -4   42.50    5.50
  -5  -1  -4   41.40    6.50
  -5  -1  -4   43.90    5.00
  -5  -1  -4   38.10    3.30
   5   1   4   42.60    5.40
   5   1   4   45.10    4.20
   5   1   4   41.80    3.70
   5   1   4   40.90    3.30
  -6  -1  -4   67.59    4.10
  -6  -1  -4   60.19    6.20
  -6  -1  -4   75.59    7.00
  -6  -1  -4   74.59    5.80
  -6  -1  -4   80.09    8.60
   6   1   4   75.89    7.40
   6   1   4   67.49    4.90
   6   1   4   72.49    4.30
   6   1   4   65.69    4.00
   6   1   4   66.79    5.80
  -7  -1  -4   65.59    4.50
  -7  -1  -4   53.79    6.10
  -7  -1  -4   64.89   10.30
  -7  -1  -4   64.09    7.40
   7   1   4   44.30    5.20
   7   1   4   58.39    5.10
   7   1   4   73.69   11.90
   7   1   4   64.39    5.70
   7   1   4   66.99    6.50
  -8  -1  -4   53.99    4.80
  -8  -1  -4   55.59    9.30
  -8  -1  -4   56.99    7.70
   8   1   4   51.29    5.20
   8   1   4   60.69    7.50
   8   1   4   55.79    6.20
  -9  -1  -4   -0.10    8.00
   9   1   4   12.90    7.60
  10  -2  -4   21.90    6.60
  10  -2  -4   23.90    7.70
  10  -2  -4   26.00    7.00
  10  -2  -4   23.60    8.30
 -10   2   4   26.90    4.50
   9  -2  -4    0.40    5.50
   9  -2  -4   -0.90    5.70
   9  -2  -4   10.10    5.00
   9  -2  -4    0.00    4.70
   9  -2  -4    2.50    6.40
  -9   2   4    5.20    3.40
   8  -2  -4   24.60    5.40
   8  -2  -4   25.20    4.60
   8  -2  -4   16.50    5.20
   8  -2  -4   29.40    5.00
   8  -2  -4   26.30    4.20
  -8   2   4   27.20    3.40
   7  -2  -4  191.38    9.90
   7  -2  -4  179.88    7.80
   7  -2  -4  182.38    8.90
   7  -2  -4  191.18    8.20
   7  -2  -4  182.08    9.00
   7  -2  -4  189.38    8.30
  -7   2   4  183.58    9.00
  -7   2   4  178.08    8.00
  -7   2   4  188.38    7.00
  -7   2   4  188.98    7.90
   6  -2  -4   31.10    3.30
   6  -2  -4   31.20    2.40
   6  -2  -4   29.90    3.90
   6  -2  -4   37.40    3.50
   6  -2  -4   36.30    5.40
  -6   2   4   35.80    2.90
  -6   2   4   24.90    3.50
  -6   2   4   28.80    3.00
  -6   2   4   23.50    2.80
   5  -2  -4   91.09    5.00
   5  -2  -4   91.69    5.90
   5  -2  -4   84.39    3.80
   5  -2  -4   94.69    4.60
   5  -2  -4   93.29    4.10
   5  -2  -4   85.49    7.70
  -5   2   4   95.09    5.10
  -5   2   4   87.19    4.40
  -5   2   4   93.89    4.50
  -5   2   4   92.49    4.30
   4  -2  -4   80.29    6.20
   4  -2  -4   91.39    3.80
   4  -2  -4   80.69    3.60
   4  -2  -4   84.99    3.30
   4  -2  -4   91.49    3.80
  -4   2   4   91.79    4.60
  -4   2   4   87.49    3.80
  -4   2   4   88.09    3.90
  -4   2   4   87.89    4.10
   3  -2  -4   54.89    2.80
   3  -2  -4   56.69    2.60
   3  -2  -4   54.59    2.70
   3  -2  -4   56.09    4.10
  -3   2   4   53.89    3.00
  -3   2   4   54.59    3.30
  -3   2   4   58.69    2.80
  -3   2   4   54.29    4.10
  -3   2   4   50.89    2.90
  -3   2   4   55.29    3.00
   2  -2  -4    1.70    1.30
   2  -2  -4    1.60    1.20
   2  -2  -4    1.60    1.20
   2  -2  -4    1.40    2.00
   2  -2  -4    2.80    1.40
  -2   2   4    1.80    1.20
  -2   2   4    1.30    1.30
  -2   2   4    1.90    1.90
  -2   2   4   -0.70    1.40
  -2   2   4   -0.70    1.10
   1  -2  -4  183.18    6.60
   1  -2  -4  180.68    5.50
   1  -2  -4  181.98    5.70
   1  -2  -4  168.28    5.60
   1  -2  -4  181.78    5.60
  -1   2   4  175.88    6.40
  -1   2   4  177.88    5.50
  -1   2   4  182.38    5.30
  -1   2   4  177.28    5.60
  -1   2   4  172.58    5.50
  -1   2   4  177.78    5.70
   0  -2  -4 2564.64   68.29
   0  -2  -4 2718.53   67.89
   0  -2  -4 2645.74   68.39
   0  -2  -4 2695.83   68.59
   0  -2  -4 2719.93   68.19
   0   2   4 2738.63   67.99
   0   2   4 2662.63   68.59
   0   2   4 2702.63   68.09
   0   2   4 2756.92   67.99
   0   2   4 2686.13   67.69
  -1  -2  -4   48.80    2.40
  -1  -2  -4   54.19    3.10
  -1  -2  -4   51.49    4.00
  -1  -2  -4   53.39    2.60
  -1  -2  -4   46.80    3.90
  -1  -2  -4   53.09    2.90
   1   2   4   52.69    2.80
   1   2   4   53.69    2.70
   1   2   4   54.69    2.90
   1   2   4   51.69    3.30
  -2  -2  -4  396.06   11.00
  -2  -2  -4  330.27   12.00
  -2  -2  -4  395.76   11.50
  -2  -2  -4  407.36   10.80
  -2  -2  -4  395.26   12.00
  -2  -2  -4  398.16   10.60
   2   2   4  399.96   11.60
   2   2   4  383.46   10.70
   2   2   4  409.26   11.10
   2   2   4  402.86   10.90
   2   2   4  403.86   11.20
  -3  -2  -4  863.41   24.90
  -3  -2  -4  898.11   23.60
  -3  -2  -4  868.21   24.50
  -3  -2  -4  927.31   23.80
  -3  -2  -4  904.51   24.30
  -3  -2  -4  914.61   23.20
   3   2   4  925.61   23.90
   3   2   4  911.81   23.50
   3   2   4  872.91   24.50
   3   2   4  883.91   23.70
   3   2   4  884.71   23.20
  -4  -2  -4  116.39    6.60
  -4  -2  -4  130.69    5.60
  -4  -2  -4  127.69    5.00
  -4  -2  -4  126.69    5.90
   4   2   4  123.39    5.70
   4   2   4  126.89    4.60
   4   2   4  126.09    5.40
   4   2   4  110.79    5.60
   4   2   4  123.09    5.10
  -5  -2  -4   81.19    5.50
  -5  -2  -4   89.29    4.40
  -5  -2  -4   89.19    6.90
  -5  -2  -4   83.29    4.30
  -5  -2  -4   91.29    6.40
  -5  -2  -4   85.69    7.20
   5   2   4   86.49    5.30
   5   2   4   94.29    4.40
   5   2   4   91.79    4.90
   5   2   4   79.89    5.80
  -6  -2  -4   81.39    8.50
  -6  -2  -4   95.29    7.60
  -6  -2  -4   89.89    7.30
  -6  -2  -4   90.89    4.80
  -6  -2  -4   76.29    6.70
   6   2   4   77.29    5.90
   6   2   4   75.69    4.80
   6   2   4   83.79    5.00
   6   2   4   80.39    7.00
   6   2   4   85.19    5.40
  -7  -2  -4    9.90    5.20
  -7  -2  -4    1.60    5.80
  -7  -2  -4    2.70    2.30
   7   2   4   -3.10    3.30
   7   2   4    4.20    3.70
   7   2   4   -4.00    4.00
  -8  -2  -4  -11.80    5.90
  -8  -2  -4    1.60    2.90
   8   2   4   -2.00    5.20
   8   2   4    0.40    4.80
  10  -3  -4    6.20    6.50
  10  -3  -4    3.70    6.80
  10  -3  -4   -4.50    7.80
  10  -3  -4  -18.60   10.00
  10  -3  -4    9.50    8.10
 -10   3   4   -1.60    3.90
   9  -3  -4   15.10    5.60
   9  -3  -4   25.00    6.90
   9  -3  -4    7.60    4.80
   9  -3  -4   16.90    6.40
  -9   3   4    8.80    3.50
   8  -3  -4    7.70    5.00
   8  -3  -4    8.20    4.50
   8  -3  -4   14.80    4.10
   8  -3  -4    3.90    5.10
  -8   3   4    8.10    3.10
  -8   3   4    3.50    3.50
  -8   3   4    4.40    3.70
   7  -3  -4   16.70    3.90
   7  -3  -4   15.40    5.20
   7  -3  -4   17.40    3.10
  -7   3   4   14.00    3.60
  -7   3   4   12.70    3.30
  -7   3   4   12.60    2.70
  -7   3   4   19.60    4.20
   6  -3  -4   61.79    6.60
   6  -3  -4   60.79    5.10
   6  -3  -4   62.49    6.00
   6  -3  -4   62.29    4.20
  -6   3   4   64.39    3.90
  -6   3   4   60.29    4.60
  -6   3   4   65.79    4.70
  -6   3   4   63.69    5.60
   5  -3  -4   15.10    1.70
   5  -3  -4   11.50    2.40
   5  -3  -4   10.20    1.50
   5  -3  -4   12.20    3.40
   5  -3  -4   17.80    3.90
  -5   3   4    9.60    2.50
  -5   3   4   11.60    2.20
  -5   3   4    9.10    2.40
  -5   3   4   12.10    2.20
  -5   3   4   15.40    2.20
   4  -3  -4   37.40    4.20
   4  -3  -4   47.30    2.70
   4  -3  -4   48.70    3.40
   4  -3  -4   43.10    2.40
   4  -3  -4   46.90    6.00
   4  -3  -4   39.00    2.70
  -4   3   4   43.90    3.00
  -4   3   4   41.50    3.00
  -4   3   4   42.70    3.40
  -4   3   4   41.40    3.40
  -4   3   4   39.80    3.00
   3  -3  -4   83.09    3.50
   3  -3  -4   89.79    6.20
   3  -3  -4   91.29    3.50
   3  -3  -4   82.79    3.40
   3  -3  -4   86.09    3.80
  -3   3   4   80.89    4.10
  -3   3   4   87.39    3.70
  -3   3   4   78.59    4.90
  -3   3   4   87.99    4.00
  -3   3   4   84.19    3.70
   2  -3  -4   18.20    1.80
   2  -3  -4   17.60    2.00
   2  -3  -4   14.60    2.40
   2  -3  -4   18.70    1.80
  -2   3   4   18.80    2.10
  -2   3   4   15.60    2.30
  -2   3   4   18.00    2.00
  -2   3   4   14.90    1.80
   1  -3  -4  572.44   15.20
   1  -3  -4  559.64   15.00
   1  -3  -4  541.15   15.10
   1  -3  -4  564.94   15.00
   1  -3  -4  553.74   15.90
  -1   3   4  559.04   15.00
  -1   3   4  544.85   16.00
  -1   3   4  566.64   15.00
  -1   3   4  528.75   14.30
  -1   3   4  565.04   15.00
  -1   3   4  565.44   15.10
   0  -3  -4 1244.58   32.10
   0  -3  -4 1244.98   31.70
   0  -3  -4 1230.28   31.50
   0  -3  -4 1218.88   32.10
   0   3   4 1250.67   31.50
   0   3   4 1264.27   31.70
   0   3   4 1107.49   32.70
   0   3   4 1204.38   31.80
   0   3   4 1234.28   31.50
   0   3   4 1232.78   31.10
  -1  -3  -4   11.30    2.00
  -1  -3  -4    6.30    2.10
  -1  -3  -4    6.30    1.70
  -1  -3  -4    8.80    1.30
  -1  -3  -4    8.80    1.40
  -1  -3  -4    5.10    1.50
   1   3   4    7.50    1.40
   1   3   4    6.90    1.50
   1   3   4    7.60    1.50
   1   3   4    8.30    1.30
   1   3   4    7.10    1.70
  -2  -3  -4 1251.67   34.00
  -2  -3  -4 1287.17   32.70
  -2  -3  -4 1251.17   32.60
  -2  -3  -4 1260.97   33.00
  -2  -3  -4 1243.28   33.40
   2   3   4 1251.67   32.70
   2   3   4 1292.37   32.80
   2   3   4 1278.07   32.50
   2   3   4 1232.28   33.40
   2   3   4 1301.47   33.10
  -3  -3  -4   90.69    4.70
  -3  -3  -4   94.49    4.80
  -3  -3  -4   86.49    5.50
  -3  -3  -4   72.59    6.20
  -3  -3  -4   90.29    4.10
   3   3   4   96.19    4.00
   3   3   4  101.49    4.00
   3   3   4   96.59    4.60
   3   3   4   96.09    4.50
   3   3   4   90.89    4.40
  -4  -3  -4   64.89    3.90
  -4  -3  -4   52.49    5.50
  -4  -3  -4   67.99    4.90
  -4  -3  -4   65.39    5.00
  -4  -3  -4   63.29    3.80
   4   3   4   55.49    4.10
   4   3   4   62.79    4.40
   4   3   4   64.19    4.20
   4   3   4   68.19    3.90
  -5  -3  -4   13.50    4.00
  -5  -3  -4   13.10    4.00
  -5  -3  -4   12.30    2.70
  -5  -3  -4   12.50    2.30
  -5  -3  -4   12.00    3.70
   5   3   4   15.70    2.70
   5   3   4   11.30    3.00
   5   3   4   15.60    3.00
   5   3   4   14.20    3.00
  -6  -3  -4   23.50    4.90
  -6  -3  -4   27.30    5.00
  -6  -3  -4   19.20    6.10
  -6  -3  -4   16.00    3.40
  -6  -3  -4   21.00    2.80
   6   3   4   19.70    3.70
   6   3   4   18.10    3.30
   6   3   4   23.30    3.90
   6   3   4   26.80    3.50
  -7  -3  -4    7.60    2.90
  -7  -3  -4   14.20    5.40
   7   3   4    2.70    4.00
   7   3   4    2.70    4.30
   7   3   4    4.30    3.90
  -8  -3  -4   21.50    7.10
  -8  -3  -4    1.10    3.10
   8   3   4    3.60    5.90
   8   3   4    1.40    5.40
  10  -4  -4  -10.00    6.30
  10  -4  -4   -3.00    7.30
  10  -4  -4   -2.40    7.90
  10  -4  -4    4.50   11.00
   9  -4  -4   23.30    5.50
   9  -4  -4   20.80    6.80
   9  -4  -4   21.70    6.00
   9  -4  -4   22.20    6.20
   9  -4  -4   24.80    7.20
  -9   4   4   24.40    5.00
  -9   4   4   17.90    5.10
   8  -4  -4   90.19    8.00
   8  -4  -4   75.29    9.30
  -8   4   4   91.99    8.70
  -8   4   4   90.19    7.30
  -8   4   4   93.79    7.10
  -8   4   4   80.19    5.20
   7  -4  -4    6.70    4.20
   7  -4  -4    6.50    4.70
   7  -4  -4   10.10    3.80
   7  -4  -4   13.20    2.90
  -7   4   4    7.50    2.50
  -7   4   4    7.70    3.20
  -7   4   4   10.10    4.00
  -7   4   4    6.40    2.90
   6  -4  -4    0.30    2.10
   6  -4  -4   -0.30    3.70
   6  -4  -4    0.60    3.40
   6  -4  -4    0.70    3.00
  -6   4   4   -2.80    3.00
  -6   4   4    1.10    2.20
  -6   4   4    2.50    2.20
  -6   4   4    6.60    2.10
   5  -4  -4   83.89    6.60
   5  -4  -4   82.49    5.20
   5  -4  -4   84.29    3.60
   5  -4  -4   79.79    3.90
  -5   4   4   78.79    4.50
  -5   4   4   78.79    4.60
  -5   4   4   79.49    5.20
  -5   4   4   80.79    3.90
  -5   4   4   79.19    5.20
   4  -4  -4    4.70    2.40
   4  -4  -4    6.00    1.60
   4  -4  -4    4.50    2.20
   4  -4  -4    6.90    1.50
   4  -4  -4   -1.20    3.60
   4  -4  -4    7.50    1.40
  -4   4   4    5.50    1.60
  -4   4   4    7.80    1.70
  -4   4   4    7.20    2.30
  -4   4   4    4.70    1.80
   3  -4  -4  496.95   14.10
   3  -4  -4  522.95   16.00
   3  -4  -4  494.75   14.30
   3  -4  -4  517.75   14.30
   3  -4  -4  504.85   14.10
   3  -4  -4  504.95   17.40
  -3   4   4  519.95   14.50
  -3   4   4  517.65   14.50
  -3   4   4  519.95   14.40
  -3   4   4  537.85   14.60
   2  -4  -4    4.30    2.80
   2  -4  -4    5.70    1.20
   2  -4  -4    5.30    1.50
   2  -4  -4    6.70    2.20
   2  -4  -4    5.20    1.90
   2  -4  -4    7.50    1.40
  -2   4   4    6.20    1.30
  -2   4   4    9.50    2.20
  -2   4   4    6.60    1.70
  -2   4   4    5.00    1.30
  -2   4   4    5.60    1.50
   1  -4  -4  146.79    5.60
   1  -4  -4  149.79    5.10
   1  -4  -4  143.89    6.10
   1  -4  -4  147.29    5.20
   1  -4  -4  150.98    5.30
  -1   4   4  143.39    5.10
  -1   4   4  141.19    4.30
  -1   4   4  150.68    5.10
  -1   4   4  143.99    5.10
  -1   4   4  151.68    5.10
  -1   4   4  147.09    6.00
   0  -4  -4  324.27    8.90
   0  -4  -4  333.27   10.20
   0  -4  -4  324.87    9.90
   0  -4  -4  329.37    9.50
   0  -4  -4  322.27    9.60
   0  -4  -4  327.07    9.90
   0   4   4  330.17    9.40
   0   4   4  324.87    8.80
   0   4   4  320.77    9.70
   0   4   4  327.67   10.30
   0   4   4  322.87    9.40
   0   4   4  331.87    9.60
  -1  -4  -4   13.00    1.50
  -1  -4  -4   15.50    2.20
  -1  -4  -4   12.70    2.10
  -1  -4  -4    9.70    2.30
  -1  -4  -4   15.10    2.20
  -1  -4  -4   11.50    1.80
   1   4   4   13.70    2.10
   1   4   4   10.20    1.60
   1   4   4   14.30    2.00
   1   4   4   10.40    1.60
   1   4   4   12.30    1.70
  -2  -4  -4   65.69    3.30
  -2  -4  -4   53.99    3.50
  -2  -4  -4   67.29    4.00
  -2  -4  -4   68.19    3.90
  -2  -4  -4   53.79    4.60
  -2  -4  -4   69.59    5.00
   2   4   4   65.89    3.40
   2   4   4   65.69    3.50
   2   4   4   63.39    3.70
   2   4   4   69.39    3.60
   2   4   4   63.19    3.40
  -3  -4  -4    7.80    3.40
  -3  -4  -4    4.70    1.90
  -3  -4  -4    4.70    2.50
  -3  -4  -4    7.10    2.50
  -3  -4  -4    9.60    2.80
  -3  -4  -4   10.20    2.40
   3   4   4    8.30    1.80
   3   4   4   11.20    2.40
   3   4   4    7.90    2.40
   3   4   4    9.10    2.00
[truncated: 8,964,470 more chars]
